# Supplementary material for: Physical activity modulates mononuclear phagocytes in mammary tissue and inhibits tumor growth in mice
Source: PeerJ. 2021 Jan 19;9:e10725. doi: 10.7717/peerj.10725 (PMC7821756; doi:10.7717/peerj.10725)
Supplement: Data S1 [file peerj-09-10725-s004.xls]

## Sheet: Supplemental Raw Data
	ID	Treatment	Day0	Day1	Day7		ID	Treatment	Day0	Day1	Day7		ID	Exercise	Liposome	Day0	Day1		ID	Exercise	Liposome	Adgre_Ct		ID	Exercise	Liposome	F4.80_IF		ID	Exercise	Liposome	Total Macrophage %	M1 Macrophage %	M2 Macrophage %	Monocyte %	Immature DC %	Activated DC %	Neutrophil %		ID	Group	M1 Macrophage	M2 Macrophage		ID	Exercise	Liposome	M.MDSC	G.MDSC
	1	Control	2300000	2880000	1010000000		1	Control	1100000	7380000	1770000000		1	Control	PBS	2810000	47000000		1	Control	PBS	25.5		1	Control	PBS	1.68338		1	Control	PBS	39.2341	23.438	7.13986	23.4242	7.2422	0	0.000591188		1	Control	0.23438	0.0713986		1	Control	PBS	0.0993831	-0.059859
	2	Control	737000	676000	26300000		2	Control	2320000	8530000	134000000		2	Control	PBS	9880000	46700000		2	Control	PBS	24.2		2	Control	PBS	2.00596		2	Control	PBS	15.3708	11.8648	3.50597	9.91953	3.40659	0	0		2	Control	0.118648	0.0350597		2	Control	PBS	-0.0507427	0.0746284
	3	Control	762000	18200000	2500000000		3	Control	1120000	4810000	4370000		3	Control	PBS	533000	17000000		3	Control	PBS	25.2		3	Control	PBS	1.57268		3	Control	PBS	36.0402	6.00619	10.7142	27.7718	2.04946	0.0571089	0		3	Control	0.0600619	0.107142		3	Control	PBS	0.243604	0.0740142
	4	Control	2790000	32400000	2150000000		4	Control	910000	3850000	3940000		4	Control	PBS	8280000	45400000		4	Control	PBS	23.9		4	Control	PBS	2.23296		4	Control	PBS	17.0591	3.71284	8.98722	30.1779	4.03114	0	0.0050748		4	Control	0.0371284	0.0898722		4	Control	PBS	-0.159198	-0.0687239
	5	Control	1660000	8180000	1840000000		5	Control	905000	2830000	1910000000		5	Control	PBS	13200000	33100000		5	Control	PBS	24		5	Control	PBS	1.47935		5	Control	PBS	26.6209	9.25351	15.1333	16.707	9.09716	0	0		5	Control	0.0925351	0.151333		5	Control	PBS	-0.292885	-0.127578
	6	Control	1900000	12900000	2310000000		6	Control	977000	4890000	5570000		6	Control	PBS	5010000	17000000		6	Control	PBS	25.6		6	Control	PBS	1.49787		6	Control	PBS	43.39	25.4161	6.23805	27.3471	4.25606	0	0.00752891		6	Control	0.254161	0.0623805		6	Control	PBS	0.159838	0.107518
	7	Control	416000	1250000	557000000		7	Control	1630000	2590000	29600000		7	Control	PBS	8960000	19900000		7	Control	PBS	24.7		7	Control	PBS	1.86		7	Wheel	PBS	30.7013	3.49289	11.4063	21.4422	6.32655	0	0.000172016		7	Wheel	0.0349289	0.114063		7	Wheel	PBS	-0.084113	-0.104503
	8	Control	1720000	8490000	2380000000		8	Control	1340000	6620000	3670000000		8	Control	PBS	5650000	28700000		8	Control	PBS	24.3		8	Control	PBS	1.78		8	Wheel	PBS	25.6689	6.52809	8.5887	33.6087	7.06749	0	0		8	Wheel	0.0652809	0.085887		8	Wheel	PBS	-0.0100418	-0.0226798
	9	Control	1010000	9760000	210000000		9	Control	903000	8190000	1690000000		9	Control	PBS	5800000	54900000		9	Control	PBS	25.4		9	Control	PBS	1.47		9	Wheel	PBS	11.2238	3.52512	7.69868	5.6065	5.92665	0	0		9	Wheel	0.0352512	0.0769868		9	Wheel	PBS	-0.346404	0.00936448
	10	Control	2290000	9240000	3620000000		10	Control	883000	3890000	729000000		10	Control	PBS	2190000	3880000		10	Control	PBS	23.7		10	Control	PBS	2.17		10	Wheel	PBS	49.2105	26.6561	22.5544	28.1216	5.01436	0	0		10	Wheel	0.266561	0.225544		10	Wheel	PBS	0.0271812	0.0819516
	11	Control	2290000	43400000	1420000000		11	Control	771000	6560000	22200000		11	Control	PBS	10500000	64600000		11	Control	PBS	25		11	Control	PBS	1.56		11	Wheel	PBS	33.3972	10.4694	22.9277	21.2536	6.44954	0	0.00272662		11	Wheel	0.104694	0.229277		11	Wheel	PBS	-0.216718	-0.0337581
	12	Control	528000	781000	8480000		12	Control	1920000	4420000	46100000		12	Control	PBS	2240000	6580000		12	Control	PBS	25.3		12	Control	PBS	1.62		12	Wheel	PBS	17.1999	6.74007	10.4598	31.7136	7.24823	0	0		12	Wheel	0.0674007	0.104598		12	Wheel	PBS	-0.145751	-0.0668527
	13	Control	1210000	11100000	681000000		13	Control	1110000	3420000	1210000000		13	Control	PBS	10600000	118000000		13	Control	PBS	24.6		13	Wheel	PBS	0.850615		13	Control	Clodronate	22.1987	8.38307	13.8156	20.8638	9.41182	0	0		13	Clodronate	0.0838307	0.138156		13	Control	Clodronate	-0.258658	-0.196708
	14	Control	1990000	11000000	678000000		14	Control	3210000	10500000	4090000000		14	Control	PBS	5980000	22200000		14	Control	PBS	25		14	Wheel	PBS	0.86329		14	Control	Clodronate	21.8788	8.35772	13.5211	16.2964	6.34821	0.774239	0.00538461		14	Clodronate	0.0835772	0.135211		14	Control	Clodronate	-0.233076	-0.086514
	15	Control	1940000	4350000	905000000		15	Control	824000	8440000	6300000000		15	Control	PBS	9620000	16200000		15	Control	PBS	25		15	Wheel	PBS	0.730521		15	Control	Clodronate	29.9846	5.88337	8.11914	24.4274	0	6.98957	0.00684726		15	Clodronate	0.0588337	0.0811914		15	Control	Clodronate	-0.0588816	0.0632797
	16	Control	3050000	22100000	3270000000		16	Control	835000	1010000	37500000		16	Control	PBS	6380000	31000000		16	Control	PBS	24.3		16	Wheel	PBS	1.4385		16	Control	Clodronate	20.6774	6.60915	11.0719	26.3747	7.22569	0	0		16	Clodronate	0.0660915	0.110719		16	Control	Clodronate	-0.257225	-0.0529099
	17	Control	1020000	31000000	4290000000		17	Control	732000	7710000	4230000000		17	Control	PBS	4920000	11800000		17	Control	PBS	25		17	Wheel	PBS	1.25552		17	Control	Clodronate	19.3726	12.8391	5.0522	14.013	17.9288	0	0		17	Clodronate	0.128391	0.050522		17	Control	Clodronate	0.0085101	-0.0386701
	18	Wheel	2340000	257000	0		18	Control	1210000	1210000	154000000		18	Wheel	PBS	629000	4920000		18	Control	PBS	24.5		18	Wheel	PBS	1.54219		18	Wheel	Clodronate	20.5199	7.64165	0	16.5746	8.00756	0	0							18	Wheel	Clodronate	-0.138851	-0.0594458
	19	Wheel	304000	701000	0		19	Wheel	1020000	9260000	1260000000		19	Wheel	PBS	2690000	2640000		19	Wheel	PBS	23.8		19	Wheel	PBS	1.33		19	Wheel	Clodronate	25.4399	8.20648	13.9106	14.8459	8.20691	0	0.00192738		Raw Data from Experiments for Figure 5					19	Wheel	Clodronate	-0.133456	-0.0824655
	20	Wheel	614000	4900000	2810000000		20	Wheel	1100000	3460000	244000000		20	Wheel	PBS	2930000	1320000		20	Wheel	PBS	24.2		20	Wheel	PBS	1.39		20	Wheel	Clodronate	3.86034	1.59396	0	4.48067	4.76679	0	0							20	Wheel	Clodronate	-0.500514	0.15994
	21	Wheel	1750000	3920000	123000000		21	Wheel	1950000	2830000	12200000		21	Wheel	PBS	11400000	8390000		21	Wheel	PBS	24.5		21	Wheel	PBS	1.31		21	Wheel	Clodronate	2.99717	1.71689	0	3.00523	3.54544	0	0							21	Wheel	Clodronate	-0.469769	0.0917824
	22	Wheel	688000	1210000	77500000		22	Wheel	1400000	3560000	72000000		22	Wheel	PBS	3840000	2050000		22	Wheel	PBS	25		22	Wheel	PBS	1.58		22	Wheel	Clodronate	6.81922	3.6157	0	4.73775	3.8243	0	0							22	Wheel	Clodronate	-0.326117	0.110025
	23	Wheel	553000	526000	2030000		23	Wheel	2810000	2420000	3640000		23	Wheel	PBS	6770000	75800000		23	Wheel	PBS	23.8		23	Wheel	PBS	1.47
	24	Wheel	266000	263000	1030000		24	Wheel	829000	3970000	3340000		24	Wheel	PBS	1200000	6970000		24	Wheel	PBS	25.1		24	Wheel	PBS	1.88		Raw Data from Experiments for Figure 4A-F and Supplementary Figure 2																Raw Data from Experiments for Figure 6A-D and Supplementary Figure 3
	25	Wheel	313000	1030000	4010000		25	Wheel	1770000	3670000	28300000		25	Wheel	PBS	1030000	2410000		25	Wheel	PBS	25		25	Control	Clodronate	0.996186
	26	Wheel	955000	1630000	1390000000		26	Wheel	722000	2720000	630000000		26	Wheel	PBS	8370000	13200000		26	Wheel	PBS	24.6		26	Control	Clodronate	1.38417
	27	Wheel	575000	1960000	82100000		27	Wheel	2280000	2070000	44600000		27	Wheel	PBS	4700000	14000000		27	Wheel	PBS	23.5		27	Control	Clodronate	0.940366
	28	Wheel	587000	560000	13300000		28	Wheel	1870000	3100000	525000000		28	Wheel	PBS	1330000	3060000		28	Wheel	PBS	23.2		28	Control	Clodronate	1.14367
	29	Wheel	1610000	5170000	395000000		29	Wheel	974000	6010000	26200000		29	Wheel	PBS	6690000	7290000		29	Wheel	PBS	23		29	Control	Clodronate	1.09031
	30	Wheel	859000	2340000	18300000		30	Wheel	772000	3400000	1180000000		30	Wheel	PBS	3310000	8490000		30	Wheel	PBS	25.4		30	Control	Clodronate	0.97
	31	Wheel	1290000	17200000	1620000000		31	Wheel	1080000	1110000	169000000		31	Wheel	PBS	3310000	8650000		31	Wheel	PBS	24.7		31	Control	Clodronate	1.14
	32	Wheel	1040000	1540000	14000000		32	Wheel	979000	4480000	1060000000		32	Wheel	PBS	4070000	12400000		32	Wheel	PBS	24.9		32	Control	Clodronate	1.44
	33	Wheel	726000	3800000	365000000		33	Wheel	2520000	3710000	413000000		33	Wheel	PBS	6350000	10300000		33	Wheel	PBS	24.9		33	Control	Clodronate	1.74
							34	Wheel	576000	587000	329000000		34	Wheel	PBS	4230000	9420000		34	Wheel	PBS	24.4		34	Control	Clodronate	0.91
	Raw Data from Experiments for Figure 1						35	Wheel	777000	1070000	935000000		35	Wheel	PBS	4140000	11400000		35	Wheel	PBS	24.5		35	Control	Clodronate	1.16
							36	Wheel	2000000	2130000	4610000		36	Control	Clodronate	1970000	8780000		36	Wheel	PBS	24.3		36	Wheel	Clodronate	0.597788
													37	Control	Clodronate	1690000	22700000		37	Control	Clodronate	23.7		37	Wheel	Clodronate	0.491606
							Raw Data from Experiments for Figure 2						38	Control	Clodronate	1910000	35700000		38	Control	Clodronate	23.4		38	Wheel	Clodronate	1.02627
													39	Control	Clodronate	6170000	52500000		39	Control	Clodronate	24.5		39	Wheel	Clodronate	0.903194
													40	Control	Clodronate	425000	1150000		40	Control	Clodronate	23.9		40	Wheel	Clodronate	1.07051
													41	Control	Clodronate	1750000	5740000		41	Control	Clodronate	22.1		41	Wheel	Clodronate	1.70751
													42	Control	Clodronate	4680000	9290000		42	Control	Clodronate	25		42	Wheel	Clodronate	0.96
													43	Control	Clodronate	2030000	3600000		43	Control	Clodronate	23.5		43	Wheel	Clodronate	0.87
													44	Control	Clodronate	8280000	23500000		44	Control	Clodronate	23.2		44	Wheel	Clodronate	0.62
													45	Control	Clodronate	1420000	1670000		45	Control	Clodronate	24		45	Wheel	Clodronate	1.07
													46	Control	Clodronate	2410000	5850000		46	Control	Clodronate	23.2		46	Wheel	Clodronate	0.99
													47	Control	Clodronate	3750000	23100000		47	Control	Clodronate	23.8		47	Wheel	Clodronate	0.57
													48	Control	Clodronate	4920000	29200000		48	Control	Clodronate	24.8
													49	Control	Clodronate	6950000	8540000		49	Control	Clodronate	24.8		Raw Data from Experiments for Figure 3C
													50	Control	Clodronate	6870000	17200000		50	Control	Clodronate	25.1
													51	Control	Clodronate	7690000	16600000		51	Control	Clodronate	24
													52	Control	Clodronate	4350000	10700000		52	Control	Clodronate	24.5
													53	Wheel	Clodronate	6900000	19400000		53	Control	Clodronate	23.8
													54	Wheel	Clodronate	11800000	59900000		54	Wheel	Clodronate	23.8
													55	Wheel	Clodronate	2870000	32200000		55	Wheel	Clodronate	22.9
													56	Wheel	Clodronate	5460000	5860000		56	Wheel	Clodronate	24.6
													57	Wheel	Clodronate	4300000	23800000		57	Wheel	Clodronate	24.2
													58	Wheel	Clodronate	6540000	45300000		58	Wheel	Clodronate	23.3
													59	Wheel	Clodronate	3660000	10500000		59	Wheel	Clodronate	23.4
													60	Wheel	Clodronate	1610000	1540000		60	Wheel	Clodronate	22
													61	Wheel	Clodronate	2180000	13200000		61	Wheel	Clodronate	24.5
													62	Wheel	Clodronate	6270000	15000000		62	Wheel	Clodronate	22.5
													63	Wheel	Clodronate	10400000	31800000		63	Wheel	Clodronate	24.6
													64	Wheel	Clodronate	3920000	10700000		64	Wheel	Clodronate	23.5
													65	Wheel	Clodronate	6860000	11600000		65	Wheel	Clodronate	25
													66	Wheel	Clodronate	7940000	13600000		66	Wheel	Clodronate	24.4
													67	Wheel	Clodronate	5080000	19800000		67	Wheel	Clodronate	25.2
													68	Wheel	Clodronate	7130000	14100000		68	Wheel	Clodronate	23.8
													69	Wheel	Clodronate	5020000	12400000		69	Wheel	Clodronate	24.2
																			70	Wheel	Clodronate	24.1
													Raw Data from Experiments for Figure 3A
																			Raw Data from Experiments for Figure 3B
[truncated: 3 more columns]
