# Supplementary material for: Physical activity modulates mononuclear phagocytes in mammary tissue and inhibits tumor growth in mice
Source: PeerJ. 2021 Jan 19;9:e10725. doi: 10.7717/peerj.10725 (PMC7821756; doi:10.7717/peerj.10725)
Supplement: Data S2 [file peerj-09-10725-s005.xls]

## Sheet: ImmuCC Signature Matrix
ImmuCC Signature Matrix - Chen et al. (2017)
	GENE	M1 Macrophage	Gene Rank		GENE	M2 Macrophage	Gene Rank		GENE	M0 Macrophage	Gene Rank		GENE	Monocyte	Gene Rank		GENE	DC Immature	Gene Rank		GENE	DC Activated	Gene Rank		GENE	Neutrophil Cells	Gene Rank
	Ccl5	15297.8	1		Cd300lb	5987.55	1		Cd5l	7157.39	1		Clec4a3	8494.33	1		Clec4n	8908.5	1		Ccl5	13432.6	1		Ngp	18916.4	1
	Saa3	12239.2	2		Cd5l	5680.25	2		Clec4d	6536.01	2		Chi3l3	8353.68	2		Chi3l3	7930.96	2		Saa3	13036.5	2		Camp	16257.7	2
	Irg1	10547.2	3		Atp6v0d2	4778.64	3		Trem2	5166.83	3		Ifitm6	7605.01	3		Mmp12	6282.39	3		Irg1	11465.6	3		Mmp8	12196.5	3
	Cxcl10	9587.37	4		Trem2	4707.23	4		C3ar1	4230.89	4		Hck	6533.55	4		Ccl17	5904.92	4		Cxcl10	11275	4		Cd177	11646.9	4
	Fpr2	8546.69	5		C3ar1	4553.54	5		Atp6v0d2	3481.48	5		Pld4	5290.53	5		Ccl5	5119.68	5		Il6	9324.38	5		Mmp9	10154.8	5
	Ms4a6d	6755.84	6		Ms4a6d	4457.37	6		AF251705	3370.78	6		Napsa	4774.94	6		Mmp8	4568.5	6		Il1b	7568.6	6		Fpr2	10047.5	6
	Mx1	5707.68	7		Lpxn	4185.78	7		Cd300lb	3181.54	7		Ms4a4c	4366.76	7		Csf2rb2	4160.25	7		Cxcl2	7421.59	7		Ifitm6	9701.39	7
	Fam26f	5471.76	8		Csf2rb2	3754.45	8		Gdpd3	2971.37	8		Igsf6	4112.87	8		Clec4d	3910.66	8		Il1rn	7310.65	8		Chi3l3	9514.75	8
	Fcgr4	5424.98	9		Clec4d	3721.68	9		Ms4a6d	2950.86	9		1810033B17Rik	4014.77	9		Ccl22	3645.44	9		Il1a	7186.4	9		1810033B17Rik	6147.61	9
	Ms4a4c	5316.17	10		AF251705	3639.75	10		Csf2rb2	2686.02	10		Ear2	3954.21	10		Fpr2	3522.3	10		Ccl17	7073.22	10		Itgb2l	5640.21	10
	Slfn4	4949.49	11		Mmp12	2836.03	11		Mmp12	2645.03	11		Cd300lb	3409.64	11		Saa3	3503.7	11		Clec4n	6981.02	11		Trem3	5347.66	11
	Clec4d	4872.56	12		Gdpd3	2568.77	12		Clec4a3	2081.3	12		Rnase6	3394.04	12		Ngp	3399.46	12		Il12b	6556.84	12		Nfe2	4863.75	12
	Slc15a3	4617.32	13		Cd300ld	2465.27	13		Tlr13	1980.29	13		Emr4	3149.4	13		Klk1b11	3311.11	13		Ccl3	6548.09	13		Csf3r	4749.04	13
	Il1rn	4441.33	14		Slc15a3	2459.55	14		Lpxn	1933.19	14		Pirb	3072.02	14		Napsa	3164.96	14		Chi3l3	6416.37	14		Fpr1	4740.22	14
	Ccl12	4231.92	15		Egr2	2436.32	15		Hck	1912.58	15		Ccr2	2955.43	15		Ccr7	3159.78	15		Cxcl3	6375.52	15		Pram1	4583.12	15
	Marco	4192.33	16		Clec4a3	2025.83	16		Il7r	1902.52	16		Pyhin1	2439.69	16		Cxcl3	2425.2	16		Ccl22	6268.36	16		Clec4d	4548.07	16
	Cxcl9	4137.43	17		Tfec	1731.94	17		Slc15a3	1715.72	17		Tlr13	2374.11	17		Itgax	2403.9	17		Fpr2	5629.92	17		Sell	4200.9	17
	C3ar1	4123.12	18		Tbxas1	1590.69	18		Igsf6	1674.93	18		Apoc2	2257.6	18		F7	2224.92	18		Mmp12	5286.51	18		Cd300lb	4157.01	18
	Hck	4046.72	19		Itgam	1550.03	19		Pirb	1658.06	19		Cyp4f18	2206.52	19		Slc15a3	2092.8	19		Ccl4	5071.93	19		Cxcr2	3964.65	19
	Pyhin1	4017	20		Lat2	1301.08	20		Itgam	1580.97	20		Fpr2	2170.37	20		Pilra	2080.94	20		Pyhin1	4859.75	20		Hck	3913.86	20
	Fpr1	3854.39	21		Il7r	1294.23	21		Cd300ld	1564.19	21		Nfe2	2075.64	21		1810033B17Rik	1955.28	21		Slc15a3	4760.07	21		Slfn1	3815.98	21
	Hk3	3749.74	22		Pld4	1188	22		Lat2	1563.34	22		Fgr	2024.88	22		Hck	1867.78	22		Clec4d	4440.5	22		Hk3	3491.92	22
	Cd72	3569.66	23		H2-Ea-ps	1141.06	23		Hpgds	1468.33	23		AF251705	1955.11	23		Trem2	1836.58	23		Mx1	4189.48	23		Ltb	3267	23
	Gm4951	3474.14	24		Hvcn1	1085.05	24		Ly9	1379.06	24		Trem3	1834.93	24		Ccr2	1826.11	24		Hck	4066.81	24		Adpgk	3093.98	24
	Cd40	3162.61	25		Igsf6	1078.53	25		Pld4	1360.5	25		Treml4	1786.84	25		Pld4	1809.63	25		Ccr7	3992.82	25		Slfn4	2987.32	25
	Fcgr1	2943.22	26		Ly9	1066.77	26		H2-Ea-ps	1147.25	26		Lyl1	1753.74	26		Irg1	1796.42	26		Ms4a6d	3950.33	26		Pilra	2969.85	26
	Gbp2b	2703.4	27		Mcoln2	1052.47	27		Fcgr4	1061.29	27		Csf3r	1562.94	27		Apoc2	1794.87	27		Clec4e	3685.75	27		Pirb	2942.48	27
	Ccl3	2656.33	28		Hk3	1041.4	28		Hk3	1024.55	28		Ms4a6d	1544.13	28		Ear2	1751.26	28		Mmp13	3681.28	28		Itgam	2898.07	28
	Il1b	2652.31	29		Hck	998.145	29		Tlr7	906.964	29		AI607873	1425.37	29		AF251705	1557.65	29		Csf2rb2	3297.34	29		Padi4	2745.44	29
	Il18bp	2546.85	30		Pirb	961.919	30		Msr1	897.083	30		Gpr35	1402.01	30		Prg2	1523	30		P2ry14	3097.02	30		Igsf6	2575.08	30
	Ccl7	2529.61	31		Lair1	902.038	31		Rcbtb2	896.125	31		Ifi204	1353.15	31		Pirb	1422.85	31		Slfn4	3067.18	31		Alox5	2567.41	31
	Cst7	2388.45	32		Batf3	896.062	32		Hal	835.21	32		Tifab	1326.47	32		Itgam	1394.78	32		Cd40	3038	32		Rgs18	2456.57	32
	Ccl4	2351.27	33		Csf3r	890.57	33		Hvcn1	834.058	33		Tlr7	1203.37	33		Igsf6	1379.79	33		Ly6i	2902.36	33		Il1b	2374.4	33
	Slamf7	2208.01	34		Cd72	877.71	34		Cd72	829.333	34		AI839979	1191.41	34		Il1rn	1274.45	34		Ms4a4c	2839.36	34		Fgr	2292.17	34
	Pirb	2177.09	35		Fcgr4	866.11	35		Apoc2	809.118	35		Btla	1156.13	35		Cd300lb	1239.27	35		Ifi204	2590.57	35		Fcgr4	2160.03	35
	Gm9706	2013.67	36		Tlr7	769.258	36		Napsa	798.236	36		Pilra	1093.59	36		Atp6v0d2	1231.27	36		Rgs1	2510.58	36		Clec5a	2056.56	36
	Csf2rb2	1891.19	37		Tlr13	726.74	37		Tbxas1	762.661	37		Itgam	1075.63	37		Emr4	1228.69	37		Tnfrsf9	2346.01	37		4930438A08Rik	1999.65	37
	Clec4e	1801.72	38		Napsa	709.206	38		Fcgr1	719.11	38		Gngt2	1042.96	38		Tnfrsf9	1192.14	38		Gm9706	2322.13	38		Bmx	1989.96	38
	Msr1	1799.43	39		Itgax	703.001	39		Cd28	713.247	39		Sell	985.611	39		H2-DMb2	1171.79	39		F7	2118.88	39		Tlr13	1898.43	39
	Ddx60	1789.94	40		Apoc2	636.362	40		Mcoln2	690.873	40		Pram1	895.589	40		Fpr1	1168.04	40		F10	2073.96	40		Slc15a3	1751.64	40
	Herc6	1734.3	41		Msr1	611.927	41		Saa3	684.739	41		Cd300ld	861.841	41		Tbxas1	1164.23	41		Mmp8	2041.15	41		Ccr1	1746.02	41
	Itgam	1691.51	42		Chi3l3	580.307	42		Rgs18	656.471	42		Cd300a	849.347	42		Ly6i	1161.97	42		Fpr1	2026.43	42		Gpr97	1637.58	42
	Igsf6	1665.48	43		Lipn	564.369	43		Ccl5	653.809	43		Slfn1	848.78	43		Clec4a3	1149.9	43		Klk1b11	2018.2	43		Lin28a	1614.47	43
	Lpxn	1643.16	44		Mmp13	557.828	44		Cd300a	633.875	44		Gpr18	846.825	44		Hvcn1	1117.76	44		Ch25h	2015.08	44		Cd300ld	1557.23	44
	Ch25h	1588.17	45		Tlr8	552.333	45		Tlr1	583.198	45		Cd177	817.058	45		Dcstamp	1087.44	45		Napsa	1869.95	45		Tbc1d10c	1520.25	45
	Cxcl11	1561.84	46		F7	547.5	46		Mmp8	569.888	46		S1pr5	769.321	46		Tfec	1073.6	46		Ngp	1812.85	46		Cyp4f18	1436.29	46
	Cd5l	1415.88	47		Pdcd1lg2	519.785	47		Ccl3	564.977	47		Rgs18	761.4	47		F10	1071.25	47		AI607873	1787.93	47		Nfam1	1402.95	47
	Ifi204	1385.93	48		Cd200r4	519.094	48		Tfec	545.289	48		Fcgr4	759.3	48		Ifitm6	1050.43	48		Pilra	1778.07	48		Fcnb	1367.56	48
	Mmp13	1370.83	49		Cd300a	509.772	49		Itgax	523.078	49		Fam26f	752.276	49		P2ry14	1024.77	49		Itgax	1768.25	49		Il18rap	1334.26	49
	Ly9	1358.47	50		Ahrr	507.626	50		Ifi204	511.531	50		Cd209a	726.675	50		Klk1b1	982.196	50		Slfn1	1753.61	50		Klra17	1289.14	50
	Lacc1	1335.36	51		Saa3	505.74	51		Csf3r	504.925	51		Slfn4	714.783	51		Cd200r4	964.217	51		Il7r	1740.99	51		Btg1	1277.54	51
	Il6	1316.85	52		Ccl5	504.9	52		Lair1	503.38	52		Slc15a3	704.93	52		Il7r	941.57	52		Pirb	1727.34	52		Il1f9	1261.99	52
	Tlr1	1267.43	53		Hpgds	500.354	53		Clec4n	501.028	53		Nfam1	670.815	53		Cxcl2	920.017	53		Gm4951	1701.24	53		Ear2	1164.37	53
	P2ry14	1220.85	54		Il18bp	486.807	54		Rgs1	495.301	54		C130050O18Rik	651.077	54		Ear11	913.003	54		Fam26f	1619.78	54		Hvcn1	1140.01	54
	Klrk1	1217.21	55		Rcbtb2	484.043	55		Cd200r4	490.532	55		Slamf8	649.151	55		Egr2	906.551	55		Hk3	1598.64	55		Cd3d	1075.72	55
	Gbp8	1203.64	56		Tlr1	475.685	56		Irg1	487.879	56		Il1b	628.758	56		Camp	884.455	56		Il18bp	1520.51	56		Clec4e	1042.96	56
	Tlr13	1177.05	57		Ccl4	453.381	57		Fam26f	472.069	57		Mx1	596.497	57		Ms4a6d	869.519	57		Fcgr1	1461.65	57		C5ar1	966.594	57
	AF251705	1119.86	58		Lyzl4	428.324	58		Kcnk13	445.362	58		Ms4a4b	580.82	58		Lpxn	863.983	58		Slamf7	1439.65	58		Nlrp12	953.602	58
	Il1a	1079.56	59		Cd40	421.13	59		Cd200r1	435.985	59		Cd244	571.306	59		Ccr1	817.098	59		Igsf6	1423.31	59		Trem1	933.341	59
	Rgs1	1074.11	60		Cd28	399.581	60		Pyhin1	433.29	60		Mmp8	565.205	60		C3ar1	752.87	60		Prg2	1421.6	60		Cnr2	876.625	60
	Pld4	1054.64	61		Irg1	393.493	61		Egr2	433.279	61		Hk3	555.43	61		Rcbtb2	746.721	61		1810033B17Rik	1399.72	61		Il1rn	866.134	61
	Gpr18	925.801	62		Kcnk13	380.756	62		Ccl4	420.549	62		Btg1	549.966	62		Mmp13	715.292	62		Lacc1	1378.88	62		Napsa	845.56	62
	Csf3r	889.891	63		Cd200r1	362.016	63		P2ry14	417.346	63		Ms4a8a	531.964	63		Asgr2	694.294	63		Olr1	1225.96	63		Stfa3	815.018	63
	Mcoln2	861.766	64		Mmp8	359.047	64		Gngt2	391.673	64		Lpxn	528.758	64		Mx1	674.888	64		Il1f9	1202.04	64		Lyl1	804.666	64
	Lat2	857.086	65		F10	346.962	65		Fpr2	381.757	65		Fcgr1	509.504	65		Il1b	667.18	65		Dcstamp	1153.9	65		Ccno	794.567	65
	Bambi-ps1	826.555	66		Slc9a9	322.093	66		Tlr8	371.113	66		Ikzf1	508.2	66		Batf3	654.841	66		Fcgr4	1151.72	66		Ikzf1	775.267	66
	H2-Ea-ps	812.602	67		Rgs18	315.061	67		Il18bp	370.495	67		Tlr1	456.349	67		Msr1	625.432	67		Marco	1144.94	67		AF251705	745.438	67
	Mmp12	812.429	68		Fcgr1	314.726	68		Slamf7	365.287	68		Csf2rb2	408.348	68		Cd200r1	623.709	68		Hvcn1	1073.41	68		Gdpd3	713.312	68
	Pilra	799.78	69		Hal	307.829	69		Slc9a9	340.704	69		Ly6i	389.12	69		Clec4b1	617.728	69		Cxcl9	1018.03	69		Tspan32	688.037	69
	Sell	780.445	70		1810011H11Rik	302.748	70		Cysltr1	321.694	70		Msr1	375.582	70		Ceacam15	609.111	70		Htra4	1004.35	70		Clec4a2	662.225	70
	Slfn5	761.866	71		Clec4n	301.836	71		F7	315.806	71		Bmx	365.364	71		Fgr	604.818	71		Itgam	986.263	71		Chst13	635.225	71
	Cd200r4	759.856	72		Gm4951	291.412	72		Lyl1	312.869	72		Lat2	351.047	72		Tifab	597.458	72		H2-DMb2	986.108	72		AI839979	602.492	72
	Il7r	747.847	73		Cnr2	288.926	73		Htr2b	299.497	73		Alox5	346.644	73		Fcgr1	570.475	73		Ear11	984.118	73		Rab44	600.267	73
	Clec4a3	719.548	74		Ccl3	282.375	74		Slfn5	283.847	74		Klra2	330.704	74		Lat2	561.04	74		C3ar1	984.057	74		Igj	548.123	74
	AI607873	681.32	75		Clec5a	275.099	75		Ahrr	275.717	75		F10	327.917	75		Hk3	555.577	75		Slamf8	943.326	75		2310005G13Rik	504.569	75
	Tlr7	677.309	76		Ifi204	266.262	76		Ddx60	275.328	76		Cd79b	325.385	76		Cyp4f18	550.122	76		Apoc2	933.597	76		Csf2rb2	489.506	76
	Il12b	666.999	77		P2ry14	261.605	77		AI607873	275.107	77		Clec4d	312.189	77		Ahrr	543.761	77		Msr1	876.346	77		Myb	474.57	77
	Cd300ld	664.972	78		Slamf7	255.147	78		Clec5a	264.504	78		Tlr8	301.66	78		Lacc1	518.49	78		Mcoln2	871.188	78		Aqp9	464.508	78
	Gdpd3	649.07	79		Rgs1	241.461	79		Ms4a4c	238.967	79		E230029C05Rik	293.491	79		Clec4e	515.48	79		Ccl12	870.94	79		Lime1	455.384	79
	Cd300lb	646.501	80		Htr2b	226.531	80		Mmp13	226.21	80		Itgax	290.346	80		C5ar1	495.607	80		Herc6	866.795	80		Olr1	446	80
	Tbxas1	636.651	81		Pyhin1	222.512	81		Nfam1	221.914	81		Batf3	275.532	81		Ear1	486.206	81		Ccl7	850.311	81		Ifi204	412.568	81
	Slfn1	614.506	82		Nfam1	218.809	82		Clec4a2	216.968	82		Cnr2	273.063	82		Cysltr1	484.231	82		Ear2	844.87	82		Cd5l	405.251	82
	Trem2	555.554	83		Ccl7	212.872	83		Cxcr3	205.728	83		Lair1	272.959	83		Pdcd1lg2	478.235	83		Lpxn	823.501	83		Bank1	401.238	83
	Clec4n	525.014	84		Gngt2	211.185	84		Siglec5	203.542	84		Cd40	271.572	84		Csf3r	471.135	84		Trem2	809.209	84		Il18bp	398.706	84
	Cxcl2	510.214	85		Lyl1	205.074	85		Cnr2	202.73	85		Trem2	262.038	85		Clec5a	453.788	85		Pld4	794.396	85		Cd300a	349.275	85
	Ly6i	494.919	86		Cysltr1	201.915	86		Plau	182.094	86		Clec4e	240.058	86		Mmp9	451.66	86		Pdcd1lg2	769.992	86		C130050O18Rik	349.204	86
	Slamf8	474.827	87		Fgr	190.391	87		Cd22	171.816	87		Ltb	229.077	87		Tspan32	441.113	87		AF251705	761.083	87		Treml4	325.916	87
	Hpgds	469.379	88		Lacc1	189.733	88		Lacc1	169.731	88		Havcr2	220.693	88		Slamf8	433.182	88		Klk1b1	757.474	88		Clec4a3	318.414	88
	Timd4	459.621	89		Plau	187.789	89		Il1rn	166.654	89		Gm5547	219.234	89		Nfe2	432.576	89		Atp6v0d2	751.354	89		Lct	300.04	89
	Il1f9	438.086	90		Tifab	184.443	90		Dcstamp	163.58	90		5430437J10Rik	217.402	90		Ccl4	426.639	90		Tnfsf4	735.458	90		Tbxas1	277.988	90
	Lair1	434.805	91		Il1rn	171.359	91		Herc6	158.822	91		Tbxas1	212.899	91		Il1a	421.707	91		Tfec	721.565	91		Irg1	250.361	91
	Gngt2	407.297	92		Havcr2	162.099	92		1810011H11Rik	152.885	92		Ngp	207.993	92		Rgs1	418.147	92		Gbp8	688.097	92		Tlr8	248.307	92
	Hvcn1	395.538	93		Cd22	160.01	93		Cxcl2	149.919	93		Clec1b	207.332	93		Nfam1	417.539	93		Tlr1	667.639	93		Ddx60	246.367	93
	Kynu	384.929	94		Fam26f	149.716	94		Batf3	149.287	94		Klrk1	205.387	94		Spink2	417.354	94		Clec4a3	657.239	94		Itgax	246.266	94
	F10	379.532	95		Cxcr3	144.243	95		Mx1	149.148	95		Gdpd3	199.905	95		Tlr13	414.81	95		Ly9	654.944	95		Prss16	231.186	95
	Il12rb1	365.529	96		Ikzf1	139.493	96		Cyp4f18	144.125	96		Ctsg	192.063	96		Alox5	396.124	96		Camp	650.578	96		Tlr7	227.676	96
	Napsa	363.241	97		Clec4a2	135.569	97		Emr4	143.953	97		Bex6	186.992	97		Ccl3	394.794	97		Ddx60	618.277	97		Cxcl2	224.104	97
	F7	325.49	98		Fpr2	132.599	98		Cxcl10	137.821	98		Camp	179.597	98		Il18bp	362.744	98		Cd200r4	617.387	98		2010002M12Rik	223.179	98
	Spic	292.259	99		Dcstamp	127.48	99		Fgr	133.286	99		Cysltr1	174.136	99		Ifi204	350.641	99		Batf3	567.332	99		Siglec5	216.622	99
	Atp6v0d2	270.209	100		Eif2ak4	126.466	100		Ikzf1	132.319	100		Eif2ak4	170.043	100		Olr1	341.828	100		Csf3r	564.002	100		Apoc2	215.449	100
	Cysltr2	263.414	101		Tmem202	122.742	101		C5ar1	132.071	101		Fpr1	161.228	101		AI607873	341.397	101		Btla	550.497	101		Siglecg	201.986	101
	Cysltr1	259.644	102		Slfn5	113.55	102		Eif2ak4	128.621	102		Tfec	155.186	102		Ltb	331.211	102		Ear1	530.124	102		Ctsg	197.722	102
	Batf3	244.251	103		Btg1	112.933	103		Clec4e	128.243	103		Rcbtb2	154.874	103		Pyhin1	320.228	103		Klrk1	516.272	103		Rasal3	197.415	103
	Tlr8	228.325	104		Ms4a4c	112.042	104		Mcoln3	126.422	104		Irf4	152.648	104		Spib	318.583	104		Cd70	506.987	104		Ldhc	191.487	104
	Il10	228.249	105		Ear11	106.454	105		Cd40	120.872	105		Cxcl10	146.806	105		Kcnk13	312.984	105		Tbxas1	486.8	105		Cd79b	190.744	105
	Ido1	227.068	106		Herc6	106.023	106		Gpr34	120.585	106		Itga2b	145.603	106		Lyl1	310.299	106		Emr4	479.922	106		Ighg2c	188.232	106
	Slamf6	224.558	107		Ccl12	105.389	107		Gm4951	118.576	107		Bank1	143.852	107		Kynu	305.424	107		Clec5a	470.208	107		Jak3	183.364	107
	Ifitm6	213.89	108		Mcoln3	103.932	108		F10	117.146	108		Kmo	142.103	108		Rnase6	298.849	108		Tlr7	453.733	108		Mcpt8	172.319	108
	Btg1	200.304	109		Siglec5	102.426	109		Havcr2	116.484	109		Ccl4	140.994	109		Mucl1	293.985	109		Egr2	448.419	109		Tnfrsf18	171.797	109
	Fgr	197.451	110		Irf4	94.0459	110		AI839979	116.458	110		Lacc1	138.633	110		Slfn1	287.439	110		Irf4	448.292	110		P2rx1	171.179	110
	Rnase6	195.577	111		Il1b	93.3678	111		Spic	115.213	111		Clec5a	134.712	111		Pram1	278.418	111		Ccr1	446.756	111		Klra2	169.389	111
	Itgax	193.693	112		Slamf6	90.7982	112		Nmrk1	113.331	112		Tbc1d10c	133.546	112		Irf4	272.337	112		Cst7	445.694	112		Zbtbd6	169.336	112
	Ahrr	192.525	113		Cxcl2	89.1946	113		Clec4b1	112.506	113		Ly9	131.889	113		Btg1	271.456	113		Fgr	428.102	113		Clec4n	168.464	113
	Apoc2	190.612	114		Rasal3	89.1028	114		Fcrl1	111.322	114		Bcl2	129.277	114		Mcoln2	269.153	114		Ceacam15	421.576	114		Hal	162.126	114
	Kcnk13	187.03	115		Nrp	88.5622	115		Lyzl4	108.034	115		Rab44	129.083	115		Siglec5	259.863	115		Lat2	420.108	115		Ighg2b	156.368	115
	Ltb	171.093	116		AI607873	87.2531	116		Btg1	107.529	116		Tspan32	128.567	116		Tnfsf4	253.987	116		Kynu	397.317	116		Pld4	155.77	116
	Ikzf1	170.718	117		Cyp4f18	86.3948	117		Tifab	105.317	117		Jak3	127.836	117		Ly9	250.452	117		Tlr13	396.366	117		Mzb1	153.264	117
	Lyl1	141.623	118		Adpgk	84.4484	118		Fpr1	102.765	118		Adpgk	127.713	118		Cd300ld	248.452	118		Ifitm6	392.482	118		Spns3	148.45	118
	Ccr1	139.454	119		Tal1	83.3525	119		Pilra	102.04	119		Clec4b1	126.988	119		Klrk1	233.975	119		Gngt2	392.453	119		Lfng	146.612	119
	Tifab	133.874	120		Ddx60	79.3673	120		Dppa3	94.3799	120		Klrb1f	122.248	120		Padi4	230.709	120		Spink2	363.565	120		Fcrl1	146.017	120
	Pdcd1lg2	132.955	121		Nmrk1	79.2138	121		Tal1	92.9565	121		Ccl5	121.216	121		5430437J10Rik	227.531	121		Cd72	329.638	121		Ccl4	143.839	121
	Clec5a	131.767	122		Ccr1	76.5947	122		Ifitm6	91.3608	122		Gzma	119.822	122		Epx	214.222	122		Cysltr1	328.68	122		Clec1b	141.259	122
	Cd300a	131.228	123		Emr4	74.9095	123		Bambi-ps1	90.2656	123		Gimap3	118.036	123		Gngt2	210.569	123		Alpk2	319.023	123		Gm9706	139.163	123
	Tfec	129.719	124		H2-Eb2	73.5209	124		Il1b	89.0402	124		Padi4	116.591	124		Gpr171	202.88	124		Il2ra	313.75	124		Rnase6	138.946	124
	4930486L24Rik	117.933	125		Alox5	73.0103	125		Marco	88.3234	125		Clec4n	115.794	125		Tlr7	192.3	125		Ahrr	311.016	125		Hemgn	138.173	125
	Lipn	112.706	126		Marco	72.3806	126		Bank1	87.485	126		Spns3	111.294	126		Rgs18	190.983	126		Mucl1	310.345	126		Rcbtb2	138.165	126
	Htr2b	109.209	127		Cst7	71.5488	127		Gm5547	85.941	127		Trem1	107.87	127		Cd300a	190.933	127		Sell	309.013	127		Cd200r1	129.966	127
	Flt3l	106.889	128		Ltb	69.3866	128		Ltb	79.9766	128		Siglecg	105.232	128		Gpr35	189.827	128		5430437J10Rik	301.257	128		Itga2b	123.418	128
	Trem3	106.528	129		Ch25h	69.0419	129		Nrp	78.1179	129		Ccl3	102.851	129		Sell	186.992	129		Bambi-ps1	288.215	129		Ubash3a	123.398	129
	Cd22	105.691	130		Lime1	68.5293	130		C130050O18Rik	78.0693	130		Lime1	100.326	130		Ikzf1	184.792	130		Cyp4f18	286.406	130		Emr4	119.646	130
	Treml4	104.901	131		Ly6i	67.0221	131		Alox5	78.016	131		Il18bp	98.0037	131		Fcgr4	182.994	131		Mmp9	261.15	131		Gimap3	118.3	131
	Gpr35	104.465	132		Gimap3	65.5183	132		Pram1	77.2867	132		Mzb1	96.671	132		Slamf7	177.428	132		Alox5	255.782	132		Prg2	113.596	132
	H2-Eb2	104.209	133		H2-DMb2	65.2429	133		Gm9706	76.153	133		Herc6	95.0518	133		Marco	172.587	133		Aqp9	253.144	133		Tal1	109.672	133
	Nfam1	103.787	134		Spns3	63.5388	134		Trbj2-1	76.0412	134		H2-DMb2	93.5298	134		Cnr2	171.055	134		Ikzf1	248.029	134		Cd3e	109.05	134
	Gm11110	99.8129	135		C130050O18Rik	61.6399	135		Ly6i	75.5924	135		Kcnk13	92.8727	135		Tal1	169.909	135		C5ar1	226.429	135		Cd72	107.177	135
	Dcstamp	95.9215	136		Gpr114	61.5695	136		Lipn	74.9194	136		Lck	89.6797	136		Aqp9	168.911	136		Epx	225.846	136		Trem2	106.748	136
	Jak3	93.9555	137		Bcl2	61.2139	137		Adpgk	74.2821	137		Gpr114	88.5369	137		C130050O18Rik	164.785	137		H2-Eb2	223.4	137		Pyhin1	105.625	137
	C5ar1	92.5019	138		Cd4	60.5161	138		Ccr1	71.0396	138		Trac	88.0592	138		Kmo	159.735	138		Cd200r1	215.235	138		Gpr35	105.199	138
	Rcbtb2	92.0185	139		Itga2b	60.2904	139		1810033B17Rik	70.955	139		Gm20199	87.1546	139		Jak3	158.585	139		Gimap3	209.615	139		Cd244	103.267	139
	Mmp8	90.9622	140		Grap	60.1572	140		Lime1	69.7003	140		Itgb2l	86.7468	140		H2-Eb2	158.504	140		Trem3	207.451	140		Fam71b	102.475	140
	Clec4a2	87.6297	141		Jak3	60.1545	141		Itga2b	65.8301	141		Slc9a9	86.4233	141		Tnfrsf18	152.691	141		Jak3	206.293	141		Cd6	101.833	141
	Lime1	86.001	142		Trbj2-1	59.896	142		A430108G06Rik	64.7217	142		Cd7	86.2736	142		Gbp8	148.374	142		Gpr35	204.754	142		Ms4a1	97.2415	142
	Lck	84.5219	143		Pram1	59.7802	143		H2-DMb2	64.2463	143		Nrp	85.3692	143		Itgb2l	143.441	143		Il10	194.46	143		H2-DMb2	93.614	143
	Alox5	84.1856	144		Prf1	59.5538	144		Tmem202	63.6084	144		Cd22	84.8026	144		Cxcl10	142.979	144		Gbp2b	188.213	144		Klrk1	93.1113	144
	Camp	82.8888	145		Pilra	59.4982	145		Ccl7	62.8505	145		Hvcn1	84.0784	145		Clec4a2	141.394	145		Cxcl11	184.937	145		Fcgr1	92.2326	145
	Spns3	81.8754	146		Itgb2l	59.4612	146		Hsf2	62.3557	146		Ccr1	83.3394	146		Adpgk	136.753	146		Ccr2	184.318	146		Ly6i	92.0086	146
	Grap	80.8065	147		Mzb1	59.0331	147		Lck	61.5351	147		Slfn5	82.4096	147		Il1f9	134.765	147		Kcnk13	175.056	147		Ms4a4c	91.4665	147
	1810033B17Rik	80.5405	148		Cxcr2	58.8491	148		Spns3	61.4447	148		Cxcr2	81.4353	148		Stfa3	134.572	148		Nfam1	168.616	148		Ly9	90.791	148
	Pram1	80.4532	149		Camp	57.4832	149		Gimap3	61.3819	149		Fcnb	80.7213	149		Cd72	134.037	149		Btg1	162.965	149		Klrb1a	90.6052	149
	C130050O18Rik	76.2764	150		Dppa3	56.2851	150		4930486L24Rik	59.5345	150		Cd3e	79.8502	150		AI839979	131.974	150		Slfn5	162.309	150		Ctsw	88.7785	150
	Tal1	76.2324	151		Cxcl10	56.1322	151		Flt3l	58.9398	151		Trbj2-1	79.8024	151		Trem3	131.19	151		Tifab	160.653	151		Hist1h1e	88.4943	151
	Prf1	76.2008	152		Il27ra	55.3674	152		Gpr18	58.8843	152		Cd19	79.0273	152		Gbp2b	128.144	152		Il12rb2	158.871	152		Spib	88.3164	152
	Itgb2l	74.5075	153		Il1rl1	55.0785	153		Cd4	58.6733	153		Fcrl1	76.9429	153		Gimap3	124.663	153		Slamf6	155.548	153		Ighg1	87.8886	153
	Ccr7	74.1406	154		Lck	54.1057	154		Mzb1	58.6513	154		H2-Ea-ps	76.6614	154		Il18rap	123.692	154		Trem1	155.482	154		Herc6	87.4637	154
	Hal	71.6162	155		Cd6	53.4943	155		H2-Eb2	57.702	155		Bach2	75.5284	155		Nrp	123.314	155		Gpr171	153.71	155		Gm20199	83.3637	155
	Dppa3	71.083	156		Klrk1	52.0846	156		Prf1	57.4043	156		C5ar1	75.3144	156		Lair1	120.947	156		Spib	152.444	156		Cxcr3	83.3118	156
	H2-DMb2	70.9834	157		Gm5547	50.8955	157		Grap	55.5371	157		Cd4	75.2733	157		Trem1	117.32	157		Tal1	145.364	157		A430035B10Rik	82.7537	157
	Eif2ak4	70.9762	158		AI839979	50.7811	158		Cd3e	54.3056	158		H2-Eb2	73.094	158		Tlr8	114.894	158		Tnfrsf18	142.527	158		H2-Eb2	81.3958	158
	Ms4a4b	70.1013	159		Cysltr2	50.1533	159		Gpr114	53.7613	159		Nkg7	72.5946	159		Cxcr2	113.147	159		Padi4	135.39	159		Nmrk1	79.7819	159
	Gm8369	69.617	160		Lfng	49.6746	160		Jak3	53.2424	160		Blk	71.7084	160		Cd40	110.995	160		Siglecg	133.478	160		Gpr114	78.5993	160
	Cd4	68.6823	161		Il17a	48.6147	161		Klrk1	52.9305	161		BC021614	70.6168	161		Itga2b	109.38	161		Ltb	128.282	161		Cpa3	77.9818	161
	Cd200r1	68.146	162		Gm9706	48.2967	162		Treml4	52.2464	162		Ctsw	69.6657	162		Tlr1	104.818	162		Lck	126.277	162		Faim3	76.9191	162
	Tmem202	66.4809	163		Prss16	47.6562	163		Prss16	51.0028	163		Clec4a2	69.2054	163		Il6	102.377	163		Tlr8	126.177	163		Ccl3	75.9633	163
	Mzb1	65.7428	164		Mx1	47.4546	164		Cxcr2	50.9886	164		Slamf7	68.6	164		Gdpd3	99.0227	164		Lta	126.162	164		Cd4	75.6911	164
	Cyp4f18	65.6825	165		Trac	47.228	165		Il1a	50.5874	165		Cxcr3	68.5686	165		Cd28	98.9018	165		Mzb1	123.574	165		Lck	75.3027	165
	Plau	64.527	166		5830411N06Rik	47.1151	166		Itgb2l	50.3923	166		Klrb1c	68.3662	166		Prg3	97.439	166		Rcbtb2	122.364	166		Ccr2	75.2494	166
	Gimap3	62.8097	167		Ctsw	47.0706	167		Zfp566	50.3323	167		Hal	67.2888	167		Cd177	96.7005	167		Itga2b	121.732	167		Cd7	74.3577	167
	Gpr114	62.3252	168		4930486L24Rik	47.0691	168		Slamf6	50.1893	168		Cma1	64.9665	168		Slfn4	94.3562	168		Itgb2l	121.21	168		H2-Ea-ps	73.6676	168
	Itga2b	61.4758	169		Cd7	46.5903	169		Cd6	50.096	169		Rasal3	64.9606	169		Tbc1d10c	91.0283	169		Pram1	118.134	169		Gpr18	71.6956	169
	Klrg1	60.8954	170		Cd3e	46.461	170		Lfng	49.9034	170		Cd3d	64.647	170		Spns3	89.8847	170		Prg3	111.693	170		Nkg7	71.6291	170
	Cd6	60.3249	171		C5ar1	46.4054	171		Bcl2	49.5225	171		Fosb	64.2375	171		Rasal3	89.2669	171		Cd300lb	107.657	171		Lair1	71.3086	171
	Adpgk	59.1639	172		Slamf8	46.2241	172		Il17a	49.3806	172		Klrg1	63.1093	172		Gm11110	88.0092	172		Blk	102.128	172		Cd19	69.8984	172
	Hsf2	58.9706	173		Bambi-ps1	45.3475	173		Ccr2	49.2838	173		Cd72	62.9611	173		Alox15	87.8455	173		Spns3	101.968	173		Gm11346	69.6541	173
	Cd3e	58.1749	174		Mmp9	45.2617	174		Klra17	49.0486	174		Saa3	62.4637	174		Siglecg	86.5492	174		Lime1	101.674	174		Klrg1	67.725	174
	Zbtb32	57.325	175		Msc	44.2264	175		Camp	48.0578	175		Lfng	62.3448	175		Btla	86.3304	175		Asgr2	97.8079	175		Ccl5	66.553	175
	Trac	56.8739	176		Gm20199	43.9667	176		Mmp9	47.7058	176		Klrd1	62.0303	176		Lime1	86.1572	176		Cxcr2	91.8008	176		BC021614	66.0382	176
	5830411N06Rik	54.1876	177		Klrb1c	43.913	177		Rasal3	47.5683	177		5830411N06Rik	61.3172	177		Gpr97	85.4878	177		Lyl1	91.7174	177		Hc	65.6325	177
	Nrp	53.4927	178		Flt3l	43.9118	178		Ngp	45.9292	178		Msc	61.0854	178		Lfng	85.3159	178		5830411N06Rik	91.4132	178		Gzma	63.5325	178
	Tnfsf4	52.6505	179		Klrg1	43.695	179		Klrb1c	45.8407	179		Olr1	60.3843	179		Mzb1	84.9989	179		Clec4b1	90.3613	179		Btla	63.4668	179
	Ccno	51.9808	180		Endou	43.6206	180		Ccr3	45.6477	180		Chst13	59.0169	180		H2-Ob	82.3846	180		Cd300ld	89.7604	180		Gm15708	62.6363	180
	Havcr2	51.6241	181		Rab44	43.3185	181		Tspan32	44.785	181		Cd6	58.5442	181		5830411N06Rik	81.15	181		Alox15	86.865	181		Ear1	62.5867	181
	Il17a	51.6232	182		Folr4	43.238	182		Zfp94	43.8262	182		Il1rn	58.104	182		Rab44	79.9538	182		Gm11110	86.5478	182		Il1rl1	62.5478	182
	Prss16	51.0945	183		Cep97	42.6674	183		Trac	43.353	183		Tcf7	56.1172	183		Cd6	79.1852	183		Cd19	86.1892	183		Batf3	61.8063	183
	Mmp9	50.1503	184		Ccno	42.2714	184		Il27ra	43.2476	184		Cyp4a12a	56.075	184		Gpr114	79.1851	184		Il18rap	83.9532	184		Gata1	60.5067	184
	1810011H11Rik	49.9159	185		Gzmm	42.0628	185		Ccno	43.1762	185		Klk8	55.6376	185		1810011H11Rik	79.0496	185		Kmo	83.8505	185		Pou2af1	60.4603	185
	Endou	49.2147	186		Zfp94	41.8614	186		Trem3	43.1169	186		Cst7	55.4259	186		Alpk2	78.975	186		H2-Ea-ps	82.9943	186		Gngt2	60.3894	186
	Cd7	48.3676	187		Cyp4a12a	41.7705	187		5830411N06Rik	43.0291	187		Ccr6	55.4089	187		Il12rb2	77.7135	187		Klra17	81.886	187		5830411N06Rik	60.0302	187
	2500002B13Rik	47.5124	188		Cd79b	41.5168	188		Cd7	42.8862	188		Spink2	55.3	188		Cpa3	77.0919	188		Il12rb1	81.1283	188		Nrp	59.5741	188
	Ccl22	47.0645	189		Il18rap	41.4551	189		Cd79b	42.3932	189		Il18rap	54.7805	189		E230029C05Rik	76.6196	189		Nfe2	80.2311	189		Cd209a	58.9359	189
	Trbj2-1	46.8956	190		Cd19	41.3447	190		Cd19	42.2188	190		Cryba4	53.1285	190		Blk	75.9797	190		Tspan32	79.4972	190		A430088P11Rik	58.3718	190
	Ctsw	46.8924	191		Bach2	41.2776	191		Endou	42.0444	191		Faim3	52.2407	191		Il12b	75.9312	191		Cd3e	77.4407	191		Folr4	56.4432	191
	BC021614	46.3206	192		Ifitm6	41.2677	192		Slfn4	41.981	192		P2rx1	51.604	192		Klra17	74.2274	192		Adpgk	76.9919	192		Tmem202	56.3998	192
	Nmrk1	46.1911	193		Zap70	41.0643	193		Klrg1	41.9717	193		Gpr97	51.212	193		Cd244	72.2479	193		Nrp	76.3556	193		Trac	56.3016	193
	Zap70	45.2943	194		Ngp	41.062	194		Folr4	41.7081	194		Folr4	49.2057	194		Cyp4a12a	71.9742	194		Lair1	76.1426	194		Klrb1c	56.2245	194
	Ceacam15	45.2119	195		Tpsb2	41.044	195		Zap70	41.4971	195		F7	47.484	195		Fcnb	71.3948	195		H2-Ob	76.1163	195		Blk	55.7406	195
	Il1rl1	44.8831	196		St8sia1	40.835	196		Cep97	41.2433	196		Tpsb2	47.3052	196		Il1rl1	71.0406	196		Cd6	76.035	196		Prg3	54.1663	196
	Cxcr3	44.6465	197		Spic	40.3199	197		Klk8	41.1377	197		Spic	47.0631	197		Klrd1	70.8848	197		Cd4	75.8421	197		E230029C05Rik	53.6761	197
	Bcl2	44.4255	198		Zfp566	39.9837	198		Cysltr2	40.9274	198		Il17a	46.8385	198		Ch25h	70.7645	198		Treml4	75.2405	198		Flt3l	53.589	198
	Kmo	43.4361	199		1810033B17Rik	39.7661	199		Il1rl1	40.9186	199		Gzmm	46.7194	199		Gm4951	69.941	199		Htr2b	75.0316	199		Bach2	52.7448	199
	Cd3d	43.1771	200		Hsf2	39.4292	200		Nlrc3	40.743	200		Ms4a1	46.6349	200		H2-Ea-ps	69.184	200		BC021614	72.1119	200		Cst7	52.1608	200
	Cxcr2	43.1558	201		Kmo	39.2329	201		Msc	40.1163	201		Gm8369	46.5861	201		Slamf6	68.2708	201		Siglec5	71.5404	201		Cma1	51.253	201
	Folr4	42.8432	202		Trem3	39.0051	202		Ctsw	39.9863	202		Dcstamp	46.2048	202		Lck	66.6047	202		Ccr6	70.1608	202		Lat2	50.8077	202
	Klrb1c	42.6769	203		Gpr18	38.8528	203		Kmo	39.7493	203		H2-Ob	45.559	203		Cd22	65.8321	203		Cd7	69.5624	203		Tpsb2	50.7451	203
	Klk8	42.5554	204		BC021614	38.846	204		Il18rap	39.7009	204		Tcrg-C4	45.4719	204		Ighg2c	65.6584	204		Il17a	68.8772	204		Endou	50.4013	204
	Ccl17	42.4325	205		Ceacam15	38.7814	205		Ppp3cc	39.6883	205		Prss16	45.243	205		Gpr34	65.1431	205		Gpr97	67.9862	205		Fam26f	50.3373	205
	Il18rap	42.3765	206		Klk8	38.7151	206		Cst7	39.6441	206		4930438A08Rik	45.1651	206		Tcf7	64.9811	206		Gpr18	67.8498	206		Tifab	50.1268	206
	Bank1	42.1946	207		Tnfrsf13c	38.5486	207		Blk	38.7308	207		Endou	45.0134	207		Cd19	64.9303	207		C130050O18Rik	67.162	207		Ccr3	50.0493	207
	Fcrl1	42.1506	208		Il13	38.2388	208		Bach2	38.5961	208		Ighg3	44.8319	208		Gpr132	64.927	208		Gdpd3	67.1167	208		Trbj2-1	49.8705	208
	Tnfrsf13c	41.8184	209		Ccl17	37.8053	209		Gm20199	38.5278	209		Slamf6	44.5833	209		Herc6	64.3288	209		Cyp4a12a	66.1991	209		Fam169b	49.691	209
	Cep97	41.8022	210		Kynu	37.5522	210		Gzmm	38.4153	210		Spib	44.3808	210		Ccr6	63.7339	210		Il1rl1	65.967	210		Tlr1	49.66	210
	Rasal3	41.5454	211		Ccr6	37.4735	211		Lag3	38.1766	211		Ccl1	44.2258	211		Cst7	62.5744	211		Fcnb	65.8116	211		Gzmm	48.9247	211
	Itgae	41.0621	212		Sapcd2	37.3413	212		Tpsb2	38.0651	212		Zbtb32	44.0598	212		Bank1	61.4077	212		Gpr132	65.6663	212		Tnfrsf13c	48.4122	212
	Pbx4	41.028	213		Clec4e	37.1964	213		Chst13	37.9023	213		Gm9706	44.001	213		Gpr18	61.3894	213		Ctsw	64.427	213		Cd22	48.2147	213
	Il13	40.7563	214		Nfe2	37.161	214		Tnfrsf13c	37.3405	214		Ighg2c	43.0209	214		Cd4	60.9812	214		Gpr114	64.3841	214		Slc18a2	48.2038	214
	Spink2	40.7023	215		Siglecg	36.9955	215		Pbx4	36.9146	215		Gpr132	42.7129	215		Chst13	60.9089	215		Cpa3	64.1924	215		Ccl1	47.8918	215
	Tpsb2	40.4006	216		Fam129c	36.9592	216		Il13	36.4499	216		4930486L24Rik	42.3534	216		Eif2ak4	60.1071	216		Stfa3	63.7594	216		Klrb1f	47.6807	216
	Blk	40.1788	217		Cd3d	36.8813	217		Ceacam15	36.391	217		Il27ra	41.945	217		Cd7	59.448	217		B3gnt5	62.7374	217		Kcnk13	47.4625	217
	Trem1	39.9003	218		Il1a	36.7429	218		Cd3d	36.2817	218		Aqp9	41.5915	218		Klrb1f	58.3792	218		Ighg2c	61.2115	218		Bcl2	47.3264	218
	Ccl1	39.8705	219		Kel	36.6647	219		Ccl17	35.972	219		Ceacam15	41.3312	219		Cd209a	58.3389	219		Klrb1c	61.1692	219		Msr1	47.2686	219
	BC051142	39.6047	220		Ccl22	36.6599	220		2500002B13Rik	35.9515	220		1810011H11Rik	40.9846	220		Klrb1a	57.4155	220		Tpsb2	60.6091	220		Slfn5	47.2212	220
	Siglecg	39.5946	221		Fpr1	36.5753	221		Ms4a4b	35.6988	221		Ighg1	40.7761	221		Ctsw	56.7737	221		Hsf2	59.3193	221		Sapcd2	47.0638	221
	Lfng	39.4434	222		Cd163l1	36.461	222		Sapcd2	35.421	222		Tnfrsf13c	40.6309	222		Clec1b	56.4751	222		Ms4a4b	59.1659	222		Il13	46.3906	222
	Cd19	39.2648	223		Gata1	36.0623	223		Ccr6	34.8765	223		Prg3	40.5454	223		Il17a	54.5557	223		Zap70	59.033	223		A430093F15Rik	45.9683	223
	Gzmm	38.9723	224		Tcf7	35.7429	224		Tcf7	34.8215	224		Rgs1	40.0587	224		Klrb1c	54.0058	224		Tcf7	58.7207	224		Mcpt-ps1	45.9103	224
	Lif	38.5801	225		Chst13	35.6544	225		Cd163l1	34.6134	225		Mcpt8	39.2071	225		Ccl7	53.5385	225		Cd300a	57.5283	225		Kel	45.3639	225
	Lag3	38.3879	226		Tnfrsf18	35.641	226		Tnfrsf18	34.462	226		Sapcd2	38.9804	226		Tpsb2	53.2268	226		Endou	56.2277	226		Slc9a9	45.3561	226
	Rab44	38.3137	227		Gpr97	35.4691	227		Slamf8	34.3938	227		BC051142	38.6818	227		Ms4a8a	53.1832	227		Cd22	55.9658	227		Ccr6	45.2678	227
	Alpk2	37.6377	228		Lag3	35.2592	228		Kel	34.3474	228		Cxcl9	38.5114	228		Cd3e	53.0099	228		Chst13	55.8933	228		Saa3	45.2649	228
	Ccr6	37.5501	229		A430108G06Rik	35.2114	229		Siglecg	34.2947	229		Prf1	38.4487	229		BC021614	52.9538	229		Klrg1	55.1768	229		Tg	45.0767	229
	Ngp	36.5954	230		Zbtb32	35.0712	230		Fam129c	34.0421	230		Cxcl2	38.4175	230		Itgae	51.5529	230		Icos	53.7557	230		2310007L24Rik	44.3058	230
	Kel	36.4735	231		Il10	34.556	231		Cryba4	33.9724	231		Ccno	38.0366	231		Trac	50.9325	231		Cd5l	53.74	231		Zbtb32	44.2871	231
	Cryba4	36.0883	232		Ccl1	34.5309	232		Ctsg	33.9283	232		Scn11a	37.83	232		Zap70	49.3231	232		Rab44	53.4397	232		Lacc1	43.4727	232
	Fcnb	36.0396	233		Gimap5	34.3489	233		Asgr2	33.8739	233		Alox15	37.7221	233		Fam129c	48.5707	233		Fam129c	53.1076	233		Ighg3	43.2821	233
	Sapcd2	35.9654	234		Art2b	33.9841	234		Ccl22	33.7743	234		Pbx4	37.6741	234		Cd5l	48.2863	234		Ms4a8a	52.8284	234		Zap70	43.1454	234
	Xkrx	35.7272	235		Olr1	33.9142	235		Gpr97	33.5298	235		Il12rb2	37.4485	235		Cxcr3	47.6206	235		Trac	52.2091	235		Cxcl10	43.0586	235
	Ell3	35.3263	236		Blk	33.8978	236		Lif	33.3117	236		Cd5l	37.3701	236		Gata1	47.2708	236		Lfng	51.9496	236		Kmo	42.8441	236
	Gm20199	35.2845	237		Gpr34	33.8644	237		Itgae	32.9513	237		Ccl17	37.2013	237		Ighg2b	46.9713	237		Cxcr3	51.4053	237		Spic	42.5721	237
	Il27ra	35.2327	238		Lef1	33.1507	238		Ch25h	32.6325	238		Cep97	37.1311	238		Bcl2	46.3833	238		Spic	50.7577	238		Apoa1	42.4319	238
	Alpi	35.21	239		Clec4b1	33.0048	239		Slc16a5	32.5584	239		Gzmb	36.9195	239		Ccno	45.934	239		Msc	50.6073	239		Fam129c	42.0496	239
	Tcf7	35.0796	240		Bank1	32.9712	240		A430088P11Rik	32.5158	240		Tnfrsf18	36.7921	240		Icos	45.7513	240		Cysltr2	50.3381	240		Alox15	41.9711	240
	Pax5	35.0407	241		A430088P11Rik	32.9142	241		BC021614	32.2927	241		Itgae	36.55	241		Prss16	45.6962	241		Cma1	48.837	241		Clec4b1	41.9543	241
	Gp1ba	34.9501	242		Lif	32.7142	242		Tnfrsf8	32.1845	242		Flt3l	36.5038	242		Endou	45.5709	242		Scn11a	48.5166	242		Ch25h	41.7642	242
	Zg16	34.6554	243		Pbx4	32.7105	243		Klrb1a	31.9116	243		Cd96	35.9842	243		Mcpt8	45.3219	243		Ighg2b	47.4787	243		1810011H11Rik	41.7297	243
	Alox15	34.6438	244		Ppp3cc	32.7073	244		Alox15	31.7281	244		2310007L24Rik	35.9506	244		Il2ra	45.3077	244		Piwil2	46.7322	244		Dcstamp	41.0306	244
	Il4	34.3053	245		Gp1ba	32.5244	245		Trem1	31.637	245		Gm15708	35.7061	245		Ms4a4c	44.9108	245		Mcpt-ps1	46.7074	245		Bambi-ps1	40.9047	245
	Gm15708	34.2695	246		Pga5	32.2878	246		Apoa1	31.5991	246		Zfp566	35.6814	246		Ctsg	44.8798	246		Faim3	46.432	246		Klk8	40.7269	246
	Cd163l1	34.2604	247		Alpk2	32.144	247		Ighg3	31.5584	247		Capn3	34.9791	247		Gzmm	44.787	247		Gm20199	44.28	247		Ido1	40.7072	247
	Gata1	33.9028	248		BC051142	32.0898	248		Gata1	31.5436	248		Il1f9	34.927	248		Msc	43.6503	248		Gata1	43.8413	248		BC051142	40.6504	248
	Tnfrsf18	33.821	249		Zg16	32.0219	249		Il12rb1	31.4521	249		Igj	34.6837	249		Klrg1	43.0263	249		Folr4	43.6274	249		Cryba4	40.4132	249
	Prg3	33.8198	250		Slc16a5	31.899	250		Clec1b	31.4375	250		Ccr7	34.6813	250		Piwil2	42.9648	250		Cyp3a11	43.4344	250		Tfec	40.2256	250
	AI839979	33.7312	251		Aqp9	31.8871	251		Zbtb32	31.4035	251		Kel	34.665	251		Gm9706	41.9904	251		E230029C05Rik	43.1646	251		Ccl17	39.7459	251
	Lta	33.6624	252		Alox15	31.5993	252		Fcnb	31.3024	252		Pga5	34.5958	252		Il27ra	41.927	252		Lag3	43.1028	252		Lpxn	39.0467	252
	Gpr132	33.2155	253		Spink2	31.3012	253		Alpk2	31.0795	253		Alpi	34.5888	253		Klk8	41.7627	253		Ctsg	43.0854	253		Msc	38.9943	253
	Ctsg	33.1448	254		2310007L24Rik	30.8779	254		Rab44	31.0697	254		Pdcd1lg2	34.4622	254		Gm20199	41.6158	254		Gzmm	42.6355	254		4930486L24Rik	38.9763	254
	Msc	32.9158	255		Prss30	30.8296	255		Zg16	30.5368	255		Art2b	34.4102	255		Cd70	40.3264	255		Mcpt8	42.1634	255		Il12rb1	38.7502	255
	Ms4a8a	32.8056	256		Fcnb	30.8002	256		Cyp4a12a	30.4308	256		Fam129c	34.3685	256		Folr4	40.1208	256		Klk8	42.1479	256		Prf1	38.3399	256
	Ppp3cc	32.6649	257		Ctsg	30.6055	257		Art2b	30.4172	257		Ighg2b	34.1516	257		Igj	39.8682	257		Alpi	42.0981	257		Ms4a4b	38.3255	257
	Il2rb	32.4929	258		Apoa1	30.5485	258		Gpr35	30.1722	258		Mcpt-ps1	34.0719	258		Treml4	39.1649	258		Ccl1	41.8973	258		Irf4	38.1657	258
	Mcpt-ps1	32.3533	259		Slfn4	30.5101	259		Chi3l3	30.0698	259		Apoa1	33.5873	259		Mcpt-ps1	39.0963	259		Prf1	41.8437	259		Gp1ba	37.844	259
	Apoa1	32.3341	260		Il2rb	30.4675	260		Gimap5	30.0445	260		Il13	33.3702	260		Gimap1	38.9141	260		Bcl2	41.2357	260		Il17a	37.5943	260
	Cyp4a12a	32.1466	261		Il12rb1	30.3063	261		Gm15708	30.0218	261		Csf2	33.161	261		Fam26f	38.8411	261		Itgae	40.9746	261		Cyp4a12a	37.0414	261
	Zfp94	32.1249	262		Il1f9	30.0587	262		Il10	29.9509	262		Lef1	33.1408	262		4930438A08Rik	37.985	262		Lif	40.4965	262		Tpsg1	36.5302	262
	Csf2	32.0723	263		Csf2	29.9634	263		Prss30	29.6311	263		Lag3	33.0933	263		Prf1	37.8379	263		Serpinb7	40.0161	263		Gzmb	36.3557	263
	Pkd2l2	32.0621	264		P2rx1	29.9117	264		Il24	29.603	264		A430093F15Rik	32.7341	264		Alpi	37.6276	264		Clec4a2	39.9754	264		Tcrg-C4	36.1307	264
	Slc16a5	32.0218	265		Cma1	29.7039	265		Ighg1	29.5646	265		Prss30	32.4978	265		Gm5547	37.5797	265		Ccno	39.6807	265		Cysltr2	36.0269	265
	P2rx1	31.8734	266		Itgae	29.6786	266		Mcpt-ps1	29.5498	266		Slc16a5	32.2655	266		Cma1	37.5692	266		Ell3	39.6182	266		Ccl7	35.9723	266
	Fam129c	31.8006	267		Ear2	29.5203	267		Il1f9	29.16	267		Zap70	32.1413	267		Hal	37.4917	267		Tnfrsf13c	39.3651	267		Cep97	35.9078	267
	Cnr2	31.6032	268		Icos	29.4801	268		Cxcl9	29.1343	268		Ubash3a	31.9413	268		Prss30	37.3378	268		Klrb1f	39.0295	268		Il2rb	35.8231	268
	Tnfrsf25	31.4034	269		Cd96	29.4555	269		Xkrx	29.1283	269		Tnfrsf8	31.9086	269		Scn11a	37.3192	269		Il24	38.4639	269		Tcf7	35.6947	269
	Scn11a	31.355	270		Mcpt-ps1	29.4367	270		Tbc1d10c	29.1079	270		Cd163l1	31.7803	270		Hpgds	36.9879	270		Cd177	38.1409	270		Gpr132	35.6918	270
	Cd96	31.0716	271		Trbj2-2	29.3885	271		Ubash3a	29.0288	271		Gp1ba	31.7403	271		Il12rb1	36.6474	271		A430093F15Rik	38.0892	271		Lag3	35.5292	271
	Gimap5	30.8902	272		Ighg1	29.2011	272		Cd96	28.985	272		Il1rl1	31.6715	272		Lag3	36.6339	272		Rnase6	38.0669	272		Fosb	35.5288	272
	Gpr97	30.8743	273		E230029C05Rik	29.1877	273		Tnfrsf9	28.8717	273		Pax5	31.608	273		Sapcd2	36.5651	273		Eif2ak4	37.931	273		Alpk2	35.4522	273
	Asgr2	30.8475	274		Tnfrsf8	29.0601	274		Ell3	28.8633	274		Cpa3	31.5121	274		Il24	36.4514	274		F9	37.5725	274		Itgae	35.3739	274
	A430088P11Rik	30.8339	275		Treml4	28.9975	275		Gbp2b	28.8394	275		Kynu	31.3143	275		Ighg3	36.0719	275		Rasal3	37.2217	275		Cd40	35.2896	275
	2310007L24Rik	30.7332	276		Pax5	28.9282	276		Cma1	28.7257	276		Lif	31.2601	276		Flt3l	36.0554	276		Kel	36.9226	276		Timd4	34.2275	276
	Gzmb	30.4665	277		Fcrl1	28.8835	277		Ccl12	28.6737	277		Ell3	30.8839	277		Slfn5	36.053	277		Prss16	36.7249	277		Piwil2	33.9257	277
	Art2b	30.3819	278		Ms4a8a	28.8216	278		Il2rb	28.5795	278		Il24	30.865	278		Tcrg-C4	35.3964	278		Tcrg-C4	36.6923	278		9430069I07Rik	33.7241	278
	Ccr2	30.3528	279		Sell	28.7835	279		Ccl1	28.5631	279		9430069I07Rik	30.6664	279		Nmrk1	35.3344	279		4930438A08Rik	36.6326	279		Ms4a6d	33.4269	279
	Ighg3	30.212	280		Tbc1d10c	28.7314	280		Spink2	28.4606	280		Il4	30.5222	280		Kel	35.0024	280		Cd244	36.5261	280		Zfp94	33.4129	280
	Tnfrsf9	30.2091	281		Ighg3	28.6084	281		P2rx1	28.3919	281		C3ar1	30.4496	281		Cdh17	34.4735	281		Cdh17	36.5101	281		Slamf6	33.4053	281
	Aicda	30.1924	282		Ell3	28.3885	282		Pkd2l2	28.2222	282		Htr2b	30.4196	282		Oosp1	34.3873	282		Rgs18	36.488	282		Slamf8	33.3795	282
	Ighg1	30.1285	283		Ccr3	28.2033	283		Alpi	28.1861	283		Gm11110	30.4045	283		F9	34.3428	283		Bank1	36.2429	283		Cd163l1	32.9909	283
	Tbc1d10c	30.1209	284		Nlrc3	28.1902	284		2310007L24Rik	28.1692	284		Tal1	30.3493	284		P2rx1	33.7448	284		Igj	36.015	284		Tnfrsf25	32.8564	284
	Icos	30.0886	285		Tnfrsf25	27.9353	285		Piwil2	28.1631	285		Icos	30.2148	285		Htr2b	33.1147	285		Pax5	35.8927	285		Mcoln2	32.8061	285
	Cma1	29.7663	286		Tnfrsf9	27.9194	286		Icos	27.9157	286		Cd2	30.1159	286		Lyzl4	33.0933	286		Tbc1d10c	35.6476	286		Ear11	32.3142	286
	Irf4	29.519	287		Cdkn2a	27.8969	287		Timd4	27.9001	287		Aicda	30.0498	287		A430093F15Rik	32.936	287		Oosp1	35.5751	287		Fcrla	32.2386	287
	Tpsg1	29.4103	288		Xkrx	27.8187	288		Prg3	27.8979	288		Mmp9	29.9617	288		Cyp3a11	32.7571	288		Fosb	35.4452	288		Gm4951	32.1594	288
	Tnfrsf8	29.3739	289		Cd244	27.7945	289		Lef1	27.8917	289		Il12rb1	29.5162	289		Zbtb32	32.6565	289		Gm14047	35.2925	289		Pax5	32.1347	289
	Piwil2	29.2484	290		Ninj2	27.7008	290		Cdkn2a	27.7471	290		Ido1	29.1676	290		2310007L24Rik	32.575	290		Gzmb	35.1701	290		Il27ra	32.1047	290
	Cd79b	29.0005	291		Prg3	27.5755	291		Ninj2	27.6583	291		Zg16	29.0544	291		Cysltr2	32.3592	291		Ido1	35.113	291		Il4	31.9213	291
	Chst13	28.3546	292		Il24	27.5634	292		F9	27.639	292		Gata1	28.8227	292		Ddx60	31.9912	292		Prss30	34.7847	292		Slc16a5	31.8778	292
	Trbj2-2	28.3369	293		Pkd2l2	27.3887	293		BC051142	27.5687	293		Ch25h	28.6669	293		Cd96	31.8456	293		Ninj2	34.1326	293		Ccr7	31.8125	293
	Aqp9	28.0633	294		Cpa3	27.3079	294		4930438A08Rik	27.4712	294		Tpsg1	28.6374	294		Tnfrsf13c	31.6926	294		2310007L24Rik	34.0261	294		Cd96	31.4382	294
	Pglyrp3	28.0128	295		Alpi	27.1552	295		Pga5	27.073	295		Klra17	28.4998	295		Il4	31.6802	295		P2rx1	33.9743	295		Ceacam15	31.2963	295
	Slc9a9	27.9315	296		Scn11a	27.0729	296		Csf2	26.8203	296		Il2rb	28.3702	296		Ido1	31.5592	296		Cxcr5	33.6842	296		Gimap1	31.2759	296
	Ctla4	27.8112	297		Ccr2	27.044	297		A430035B10Rik	26.8044	297		Ninj2	28.2139	297		Ninj2	31.5505	297		Il27ra	33.3352	297		Cxcl9	31.1833	297
	Cxcr5	27.7457	298		Gm15708	26.98	298		Scn11a	26.6005	298		Myb	28.1555	298		Zfp94	31.1037	298		Nmrk1	33.1859	298		B3gnt5	30.7363	298
	Gm5547	27.7325	299		Cxcl9	26.9595	299		Apoc3	26.3264	299		Cd8a	27.8003	299		B3gnt5	30.8981	299		Ighg3	32.8402	299		Epx	30.5501	299
	Lyzl4	27.4841	300		Cryba4	26.8004	300		Trbj2-2	26.1575	300		Klra8	27.6162	300		Trbj2-1	30.7464	300		Cd96	32.7702	300		F7	30.5289	300
	Ninj2	27.3564	301		Ubash3a	26.7905	301		Gp1ba	26.1526	301		Asgr2	27.5617	301		Pax5	30.7277	301		Sapcd2	32.4016	301		Prss30	30.4024	301
	Prss30	27.128	302		Trem1	26.7562	302		Poln	26.1108	302		Gimap5	27.4893	302		Gzma	30.692	302		AI839979	32.1156	302		Ninj2	30.2204	302
	Btla	27.0305	303		Asgr2	26.6357	303		Gzma	26.0783	303		Ddx60	27.142	303		Pga5	30.6815	303		Zbtb32	31.9186	303		Ell3	30.1904	303
	Cdkn2a	26.8979	304		Klra17	26.5159	304		Sit1	26.0259	304		Bambi-ps1	26.754	304		Myl10	30.5661	304		Khdc1b	31.6354	304		Il7r	30.1844	304
	Crtam	26.8059	305		A430035B10Rik	26.4122	305		Pax5	25.9673	305		Ccl7	26.7401	305		Cd79b	30.4811	305		1110032F04Rik	31.5645	305		Alpi	30.1055	305
	Lef1	26.778	306		Gbp2b	26.4095	306		Aqp9	25.8405	306		Cysltr2	26.5017	306		Tpsg1	30.3599	306		Hal	31.3217	306		Pbx4	30.0956	306
	4930438A08Rik	26.5077	307		Ighg2b	26.3734	307		Tpsg1	25.8197	307		Timd2	26.4598	307		Cyp11a1	30.3367	307		Csf2	31.3026	307		Lef1	30.0317	307
	Ear2	26.2945	308		Il4	26.2697	308		Il12rb2	25.7368	308		Alpk2	26.301	308		Fam169b	29.7373	308		4930486L24Rik	31.2371	308		F10	29.9629	308
	Cpa3	25.6985	309		Tspan32	25.7545	309		Padi4	25.5325	309		Ccl22	26.2795	309		Cd3d	29.7352	309		Il4	30.7203	309		Spo11	29.5985	309
	E230029C05Rik	25.5901	310		4930438A08Rik	25.7533	310		Sell	25.4144	310		Pglyrp3	26.2381	310		Gzmb	29.688	310		Cd3d	30.5066	310		Icos	29.5981	310
	5430437J10Rik	25.5116	311		Gpr35	25.7007	311		Irf4	25.3937	311		Gbp2b	26.1289	311		Ccl1	29.679	311		Trbj2-1	30.4888	311		Il1a	29.3034	311
	Cyp11a1	25.5007	312		Gzma	25.681	312		Gpr132	25.2841	312		Nxpe2	26.0304	312		Cep97	29.6787	312		Gzma	30.4461	312		Cd8a	29.2567	312
	Klra2	25.4681	313		Tcrg-C4	25.3308	313		Tnfrsf25	25.147	313		Irg1	25.8821	313		Plau	29.6249	313		Hpgds	30.2799	313		Ccl22	29.1847	313
	Nxpe2	25.3977	314		Ido1	25.0848	314		Xcl1	25.0428	314		Cd8b1	25.86	314		Fosb	29.53	314		Ccr8	30.2703	314		Grap	29.1775	314
	Catsperd	24.935	315		Tpsg1	25.0533	315		Cd8a	24.8887	315		Abcc2	25.5483	315		Cd8a	29.4473	315		Lyzl4	30.2327	315		C3ar1	29.072	315
	9430069I07Rik	24.8663	316		Cd8a	24.9418	316		Gm11110	24.8835	316		Il7r	25.5345	316		Faim3	29.4374	316		Flt3l	30.1508	316		Lif	29.0377	316
	Fosb	24.7144	317		Gzmb	24.7842	317		Kynu	24.8338	317		Piwil2	25.5273	317		Lif	29.3365	317		BC051142	30.0873	317		Tnfrsf9	28.9511	317
	Clec1b	24.5284	318		Gpr132	24.784	318		9430069I07Rik	24.8054	318		Zfp94	25.4941	318		Spo11	29.2855	318		Tpsg1	30.0432	318		Klrd1	28.8619	318
	Cd70	24.5052	319		Cr2	24.5845	319		Il4	24.7849	319		B3gnt5	24.8356	319		Myb	29.2687	319		Cd79b	30.039	319		Csf2	28.6228	319
	Pga5	24.3938	320		Aicda	24.5407	320		Abcc2	24.7636	320		Klk1b1	24.7108	320		Slc16a5	29.1421	320		Tnfrsf8	29.9212	320		Scn11a	28.5859	320
	Cd8a	24.2629	321		Cd160	24.5064	321		Gzmb	24.6521	321		Zbtbd6	24.7076	321		Hsf2	29.1267	321		Il13	29.8226	321		Fcer1a	28.3215	321
	Cd160	24.2081	322		Oosp1	24.3937	322		Cpa3	24.6167	322		Cr2	24.6362	322		Lef1	28.745	322		Apoa1	29.769	322		Hpgds	28.1919	322
	Ighg2c	24.1289	323		Gbp8	24.2831	323		Tcrg-C4	24.6128	323		Fcrla	24.6332	323		Catsperd	28.7215	323		Plau	29.5461	323		Art2b	28.0735	323
	Htra4	24.0656	324		Lta	24.2735	324		Capn3	24.3655	324		Hpgds	24.6235	324		Mcoln3	28.6752	324		Ccr4	29.5173	324		Cd160	27.4907	324
	Rgs18	23.8914	325		Xcl1	24.216	325		Ighg2b	24.2849	325		Fam169b	24.4447	325		Ccl12	28.5022	325		Cd163l1	29.4566	325		Tnfrsf8	27.2708	325
	St8sia1	23.8141	326		Klk1b11	24.1587	326		Crtam	24.2475	326		Tg	24.4077	326		Slc9a9	28.479	326		Tg	29.3864	326		Il24	27.1091	326
	Cd244	23.7665	327		Mcpt8	24.0276	327		A430093F15Rik	24.086	327		Crtam	24.1035	327		Cd163l1	28.2558	327		Nkg7	29.2212	327		Spink2	27.1009	327
	Xcl1	23.6258	328		Clec1b	24.0157	328		Catsperd	23.9378	328		Tph1	24.102	328		Klrb1b	27.9532	328		Lef1	29.2192	328		Ms4a8a	26.9928	328
	Il12rb2	23.6175	329		Ccr7	24.0003	329		Cd70	23.8391	329		A430088P11Rik	23.6868	329		Tnfrsf8	27.8906	329		1810011H11Rik	29.1628	329		Pdcd1lg2	26.959	329
	Capn3	23.5223	330		Piwil2	23.9748	330		Klk1b11	23.6975	330		Il2	23.448	330		Capn3	27.5143	330		Ppp3cc	29.1063	330		Xcl1	26.9007	330
	Nkg7	23.5159	331		Apoc3	23.8612	331		Cd160	23.6782	331		Cd160	23.4443	331		Csf2	27.3016	331		Cyp11a1	28.8561	331		Zg16	26.8659	331
	Mcpt8	23.415	332		Sit1	23.7645	332		Cyp11a1	23.6659	332		Grap	23.3041	332		Ell3	27.1328	332		Slc16a5	28.8455	332		Capn3	26.8125	332
	Ubash3a	23.4084	333		9430069I07Rik	23.69	333		Fcrla	23.6093	333		Mcoln2	23.3033	333		Apoa1	27.0629	333		Il2rb	28.4956	333		Slamf7	26.4153	333
	Ighg2b	23.299	334		6430571L13Rik	23.5582	334		Pdcd1lg2	23.5273	334		Tnfsf4	23.0499	334		4930486L24Rik	26.8524	334		Catsperd	28.1502	334		Aicda	26.3536	334
	Pdcd1	23.1013	335		Nxpe2	23.5321	335		Ccdc62	23.5212	335		2500002B13Rik	23.0394	335		Gm15708	26.7497	335		9430069I07Rik	27.9906	335		Marco	26.2766	335
	Tcrg-C4	23.0484	336		Il12rb2	23.4151	336		Ms4a8a	23.3853	336		Slc18a2	22.9564	336		Tnfrsf25	26.538	336		Zg16	27.6477	336		AI607873	26.1244	336
	Ccr8	23.0362	337		A430093F15Rik	23.2729	337		E230029C05Rik	23.371	337		Reg1	22.9185	337		Il13	26.5362	337		Fam169b	27.5244	337		Poln	26.1091	337
	Gzma	23.0181	338		Capn3	23.1215	338		Cr2	23.2473	338		St8sia1	22.8409	338		Cxcl9	25.9701	338		Capn3	26.8711	338		Zfp566	26.0412	338
	Cd8b1	22.8858	339		Tg	23.01	339		Ido1	23.0505	339		Gzmk	22.8047	339		Il2rb	25.9618	339		Cd209a	26.6246	339		Eif2ak4	25.9076	339
	Poln	22.8788	340		Themis	22.892	340		Fosb	23.0286	340		Lyzl4	22.6736	340		9430069I07Rik	25.9563	340		Tnfrsf25	26.6077	340		Ccdc62	25.4643	340
	Sit1	22.789	341		2500002B13Rik	22.8335	341		Cxcl11	22.92	341		Pkd2l2	22.6502	341		Nkg7	25.9407	341		Gm15708	26.5901	341		Xkrx	25.1319	341
	Reg1	22.7719	342		Catsperd	22.6804	342		Ptger3	22.8576	342		Calca	22.5184	342		Havcr2	25.7319	342		Tmem202	26.5881	342		Rgs1	25.1301	342
	Fam169b	22.6439	343		Ctla4	22.5805	343		Aicda	22.7249	343		Cdkn2a	22.4586	343		Ubash3a	25.5869	343		Il2	26.4342	343		Sit1	25.076	343
	Faim3	22.4059	344		Fcrla	22.5199	344		Tnfrsf17	22.6383	344		Mcpt2	22.4231	344		Art2b	25.5154	344		Gimap1	26.3727	344		Cd200r4	24.978	344
	6430571L13Rik	22.2818	345		Abcc2	22.4785	345		Ear2	22.5911	345		Marco	22.3564	345		Ppp3cc	25.3867	345		6430571L13Rik	26.1155	345		Pga5	24.709	345
	A430093F15Rik	22.2577	346		Crtam	22.2874	346		Spib	22.5362	346		Ccr4	22.2771	346		Ccr4	25.3234	346		Cd8a	26.0142	346		Gzmk	24.6021	346
	Apoc3	22.1581	347		Timd4	22.185	347		Tg	22.5187	347		6430571L13Rik	22.2463	347		Lta	24.8816	347		Aicda	26.0048	347		H2-Ob	24.4073	347
	Themis	22.136	348		Spib	22.1793	348		Oosp1	22.5037	348		Poln	22.2442	348		Bach2	24.8646	348		Trbj2-2	25.9439	348		Asgr2	24.4012	348
	Spo11	22.1202	349		Padi4	22.1638	349		6430571L13Rik	22.4991	349		Sit1	22.2409	349		Zg16	24.8188	349		Pga5	25.7362	349		Lyzl4	24.2245	349
	Il24	22.0442	350		F9	22.1551	350		B3gnt5	22.4617	350		Tnfrsf25	22.2251	350		BC051142	24.6743	350		Cd226	25.6488	350		Atp6v0d2	24.1765	350
	Timd2	22.0192	351		Tnfrsf17	22.1098	351		Slfn1	22.4051	351		Catsperd	22.1897	351		Timd2	24.6725	351		Clec1b	25.6128	351		Cysltr1	24.1585	351
	Abcc2	21.973	352		Reg3b	22.1007	352		Nkg7	22.1937	352		Hist1h1e	21.9366	352		Khdc1b	24.6266	352		Cd28	25.3768	352		Klk1b1	24.0192	352
	Fcrla	21.9542	353		Gimap1	21.7359	353		Prg2	22.1475	353		Il1a	21.8774	353		Tg	24.6169	353		Myb	25.3603	353		Cd70	23.894	353
	Spib	21.8159	354		Fam169b	21.6537	354		Nfe2	22.0718	354		Egr2	21.8154	354		Trbj2-2	24.5025	354		Reg3b	25.3334	354		Cxcr5	23.8784	354
	Klra17	21.7695	355		Timd2	21.567	355		Themis	22.0108	355		Gm4951	21.7623	355		6430571L13Rik	24.4718	355		Cep97	25.1866	355		Cyp11a1	23.8169	355
	Mylk3	21.7527	356		Klrb1a	21.5105	356		St8sia1	21.8728	356		Oosp1	21.6969	356		Zfp566	24.3446	356		Ampd1	25.178	356		Nxpe2	23.7195	356
	Cr2	21.6999	357		4930428O21Rik	21.4372	357		Nxpe2	21.2696	357		Hc	21.5713	357		Ighg1	24.287	357		Xkrx	25.1211	357		Timd2	23.5282	357
	Egr2	21.6933	358		Cd70	21.1957	358		Gimap1	21.0674	358		Cdh17	21.5676	358		Bambi-ps1	24.1272	358		Gp1ba	24.9512	358		Tnfrsf17	23.5171	358
	Cxcl3	21.6865	359		Trav12-3	21.1484	359		Spef2	21.0046	359		Reg3b	21.2344	359		Il2	24.0253	359		Mcoln3	24.8653	359		Ppp3cc	23.4523	359
	Eomes	21.6443	360		Trdc	21.143	360		4930428O21Rik	20.8974	360		Apoc3	21.1915	360		Ccr9	24.0144	360		Art2b	24.6975	360		Gbp2b	23.2821	360
	Tg	21.4537	361		Fam71b	21.0581	361		Timd2	20.8725	361		Spo11	21.1266	361		Lipn	23.8497	361		Poln	24.62	361		Eomes	23.1049	361
	Zfp566	21.4401	362		Fosb	20.9633	362		Foxp3	20.8288	362		Trav12-3	21.1158	362		Ampd1	23.8212	362		Ubash3a	24.5501	362		Gimap5	22.7427	362
	Prg2	21.3499	363		Ighg2c	20.9612	363		Faim3	20.7946	363		Ctla4	21.0525	363		Reg1	23.7512	363		Hc	24.4708	363		2500002B13Rik	22.5946	363
	Klk1b1	21.1986	364		Klk1b1	20.95	364		Ccr7	20.7183	364		Trbj2-2	20.8856	364		Ms4a1	23.5554	364		Spo11	24.3962	364		Htr2b	22.5408	364
	Ampd1	21.1684	365		Epx	20.9385	365		Reg1	20.6672	365		Khdc1b	20.8392	365		Aicda	23.5014	365		Timd2	24.2155	365		Il12rb2	22.5061	365
	Cd247	20.8993	366		Eomes	20.9041	366		Reg3b	20.6383	366		Cd70	20.7359	366		Ccr8	23.475	366		Calca	24.1909	366		Gm14047	22.4663	366
	F9	20.8879	367		Cyp11a1	20.7897	367		Cd247	20.6037	367		Cd5	20.7094	367		Poln	23.1994	367		Zfp94	24.0817	367		Catsperd	22.1146	367
	H2-Ob	20.8519	368		Gm11110	20.7771	368		Lta	20.5289	368		4930428O21Rik	20.6268	368		Fam167a	23.1523	368		Ms4a1	23.9028	368		Lta	22.1002	368
	Trav12-3	20.7232	369		Faim3	20.5744	369		Klk1b1	20.4265	369		Ahrr	20.5097	369		Pkd2l2	23.1139	369		Klra2	23.7857	369		Pglyrp3	22.0758	369
	Padi4	20.6618	370		Fam167a	20.4588	370		5430437J10Rik	20.418	370		Ccdc62	20.4406	370		Calca	23.0746	370		Cdkn2a	23.593	370		Cd8b1	22.0418	370
	Calca	20.6307	371		Gzmk	20.3992	371		Ctla4	20.2537	371		Tnfrsf17	20.2901	371		Pglyrp3	23.0658	371		Myl10	23.3303	371		Mcpt2	21.9735	371
	Ptger3	20.5952	372		Cd247	20.2849	372		Rnase6	20.1794	372		Themis	20.2781	372		Pdcd1	22.9923	372		Lipn	23.2947	372		Calca	21.865	372
	Txk	20.5641	373		Poln	20.2682	373		Zbtbd6	20.1276	373		Ccr8	20.2142	373		Gp1ba	22.8661	373		Ccr3	23.1858	373		Oosp1	21.7198	373
	4930428O21Rik	20.4523	374		Pglyrp3	20.2559	374		Cd244	20.0642	374		Timd4	20.067	374		Xkrx	22.8576	374		Ighg1	23.0567	374		Egr2	21.679	374
	Cacna1s	20.3627	375		Spo11	20.2465	375		Ighg2c	19.925	375		Gimap1	19.888	375		Grap	22.7615	375		Nxpe2	22.9282	375		Trdc	21.6602	375
	Mcoln3	20.1719	376		Cxcl11	20.1656	376		Cd209a	19.7485	376		Xcl1	19.8701	376		Ptger3	22.7203	376		Pglyrp3	22.8009	376		Pdcd1	21.6292	376
	Nlrp12	20.1292	377		Cacna1s	20.1168	377		Fam169b	19.6859	377		Cacna1s	19.8061	377		Bmx	22.6955	377		Grap	22.6946	377		Cxcl11	21.6033	377
	Gimap1	20.0985	378		Reg1	20.015	378		Spo11	19.6733	378		Xkrx	19.8041	378		Dppa3	22.6372	378		Fam167a	22.6811	378		Cd5	21.5371	378
	Ccr3	20.0424	379		Pdcd1	19.7797	379		Myl10	19.6479	379		Tnfrsf9	19.6406	379		Tmem202	22.5377	379		Klrd1	22.5177	379		Gbp8	21.5185	379
	Nlrc3	19.9675	380		B3gnt5	19.7405	380		Il2	19.6467	380		Prg2	19.6358	380		Ldhc	22.3605	380		Klrb1b	22.2513	380		Pkd2l2	21.3706	380
	Cd2	19.8302	381		Calca	19.6228	381		1810073O08Rik	19.5389	381		Cd247	19.5567	381		Ccr3	22.3196	381		Pkd2l2	22.0659	381		Cr2	21.3458	381
	Tph1	19.6121	382		Zbtbd6	19.5462	382		Ms4a1	19.4551	382		Ccr9	19.5503	382		Sit1	22.3104	382		Cd5	21.9649	382		Ptger3	21.3384	382
	Lct	19.5699	383		Ccr4	19.5031	383		Ddx43	19.4026	383		Gbp8	19.5371	383		Reg3b	22.2911	383		Fam71b	21.8564	383		Myl10	21.2389	383
	A430035B10Rik	19.2509	384		Cd2	19.3137	384		Eomes	19.3276	384		Plau	19.4875	384		Cd160	21.9562	384		Tph1	21.6572	384		St8sia1	21.1031	384
	Skap1	19.207	385		Rnase6	19.1664	385		Tnfsf4	19.2463	385		Fam167a	19.4013	385		Nxpe2	21.859	385		Reg1	21.6194	385		6430571L13Rik	21.0879	385
	Klk1b11	19.1645	386		Nlrp12	19.0879	386		Mcpt8	19.237	386		Nlrp12	19.3368	386		Mcpt2	21.8105	386		Gimap5	21.5747	386		Il2	21.0245	386
	A630023P12Rik	19.0625	387		Ms4a1	19.0208	387		Lct	19.1823	387		Khdc1a	19.2052	387		Cd5	21.7368	387		Mcpt2	21.4487	387		Ccr8	20.9777	387
	Oosp1	19.0129	388		Skap1	18.9483	388		Klre1	19.1267	388		P2ry14	19.2032	388		Cdkn2a	21.694	388		Cd247	21.4436	388		2010109A12Rik	20.975	388
	Bach2	19.0077	389		Nkg7	18.9061	389		Mylk3	19.121	389		Trbv14	19.1239	389		Apoc3	21.514	389		Sit1	21.4099	389		Fam167a	20.9525	389
	Il2ra	18.879	390		Txk	18.8522	390		A630023P12Rik	18.9693	390		Eomes	19.0333	390		A430035B10Rik	21.1075	390		Ctla4	21.2691	390		4930428O21Rik	20.792	390
	Ccr4	18.8453	391		Foxp3	18.7847	391		Cd2	18.9046	391		Mylk3	19.0278	391		Tnfrsf17	21.0675	391		2500002B13Rik	21.2096	391		Cd2	20.5573	391
	1110032F04Rik	18.8123	392		Spef2	18.7747	392		Trav12-3	18.8958	392		Ear11	19.0252	392		1810073O08Rik	21.0475	392		Tnfrsf17	21.1318	392		Ccr4	20.1831	392
	Ccr9	18.7824	393		Cxcr5	18.6261	393		Gzmk	18.8729	393		Ncr1	18.9231	393		Pbx4	21.043	393		4930428O21Rik	20.7448	393		Cdkn2a	20.0368	393
	Nfe2	18.6408	394		Il2	18.5741	394		Btla	18.7646	394		Pou2af1	18.9116	394		Hc	20.9119	394		Fcrl1	20.7368	394		Ampd1	19.9822	394
	Fam167a	18.5117	395		Ccr8	18.5053	395		Cacna1s	18.7572	395		A630023P12Rik	18.8214	395		Gimap5	20.8925	395		Cacna1s	20.732	395		Plau	19.9721	395
	Hc	18.4477	396		Ptger3	18.4257	396		Nlrp12	18.6432	396		Fam71b	18.7703	396		A430088P11Rik	20.8547	396		Pbx4	20.7286	396		Itk	19.959	396
	Foxp3	18.2997	397		Mylk3	18.3679	397		Epx	18.6279	397		Cyp11a1	18.7442	397		Tph1	20.6421	397		Abcc2	20.6081	397		Cd247	19.925	397
	Gzmk	18.2861	398		Btla	18.2904	398		Fam71b	18.6047	398		Gimap7	18.6664	398		Ctla4	20.586	398		Timd4	20.5619	398		Gimap7	19.8141	398
	Cd177	18.2357	399		Ms4a4b	18.2179	399		Txk	18.4812	399		Myl10	18.5334	399		Fcrla	20.5716	399		Apoc3	20.5017	399		Reg3b	19.7327	399
	Ddx43	18.2275	400		Tph1	18.157	400		Calca	18.4174	400		Foxp3	18.5279	400		Xcl1	20.5412	400		Fcrla	20.4121	400		Themis	19.6984	400
	Siglec5	17.9007	401		1810073O08Rik	18.1518	401		Clnk	18.2934	401		Klre1	18.4954	401		Abcc2	20.3866	401		Mylk3	20.3885	401		Gm11110	19.5733	401
	Reg3b	17.7223	402		Il12b	18.0756	402		Cd8b1	18.2313	402		Cxcr5	18.4644	402		Mylk3	20.2417	402		Crtam	20.3823	402		Mcoln3	19.4244	402
	Pglyrp2	17.6351	403		Ccr9	18.0296	403		Gm11346	18.1202	403		Pdcd1	18.4591	403		Txk	20.2171	403		Klra5	20.3431	403		Ncr1	19.3839	403
	B3gnt5	17.6068	404		Ampd1	17.9868	404		Skap1	17.9342	404		Ppp3cc	18.4365	404		Fcer1a	20.1907	404		Cd160	20.2142	404		Mx1	19.2902	404
	Cd209a	17.5215	405		Lct	17.9712	405		Pdcd1	17.834	405		Cd226	18.4324	405		Cacna1s	20.1725	405		Ccr9	20.1207	405		Cacna1s	19.2523	405
	Klre1	17.4621	406		Klra5	17.8817	406		Art2a-ps	17.8324	406		Clnk	18.2538	406		Cd247	20.1236	406		Gm8369	20.0119	406		Cd27	19.238	406
	1810073O08Rik	17.3605	407		Ccdc62	17.8618	407		Il12b	17.8304	407		Lta	18.2396	407		Fcrl1	19.9839	407		Foxp3	19.9975	407		Mylk3	19.1987	407
	Klrb1f	17.3338	408		Tnfsf4	17.8411	408		Ccr9	17.8269	408		Cyp3a11	18.2368	408		Cryba4	19.8276	408		Slc9a9	19.9195	408		Tbx21	19.1121	408
	Trbv14	17.2944	409		Myl10	17.7265	409		Igj	17.778	409		Cd3g	18.2298	409		St8sia1	19.772	409		St8sia1	19.8119	409		Ccr9	19.013	409
	Trdc	17.2685	410		Prg2	17.6579	410		Ccr8	17.7142	410		F9	18.1668	410		Lct	19.7669	410		Txk	19.8021	410		Ms4a2	18.9598	410
	Cd27	17.2138	411		Ncr1	17.5848	411		Htra4	17.6597	411		Spef2	17.9202	411		Fam71b	19.6259	411		Cryba4	19.503	411		Crtam	18.8563	411
	Tspan32	17.0652	412		Cd209a	17.3517	412		Pglyrp3	17.645	412		Dppa3	17.8871	412		4930428O21Rik	19.5449	412		Eomes	19.4407	412		Ctla4	18.8534	412
	Epx	16.9793	413		Cyp3a11	17.3238	413		2010109A12Rik	17.6414	413		Cxcl11	17.8241	413		Bex6	19.4106	413		Cd8b1	19.2607	413		Mmp13	18.8513	413
	Il2	16.9768	414		Gimap7	17.1892	414		Ambn	17.5881	414		Mcoln3	17.7059	414		Foxp3	19.3591	414		Cnr2	19.1852	414		Trav12-3	18.7858	414
	Emr4	16.9237	415		Klrb1f	17.1015	415		Cxcl3	17.4959	415		Epx	17.6541	415		Themis	19.317	415		Gimap7	19.1289	415		Fasl	18.7073	415
	Myl10	16.9204	416		Art2a-ps	17.0819	416		Il2ra	17.4141	416		Ampd1	17.6031	416		Klra5	19.2712	416		Khdc1a	18.9322	416		Tph1	18.6563	416
	Cdh17	16.877	417		Ambn	17.0396	417		Pth	17.3761	417		Lct	17.4482	417		Klra2	19.2488	417		Cr2	18.8483	417		Bex6	18.5788	417
	Fam71b	16.848	418		Clnk	16.9488	418		Ampd1	17.3729	418		Txk	17.4342	418		Timd4	19.1934	418		Themis	18.7321	418		Reg1	18.5728	418
	Fasl	16.7185	419		Cd5	16.9257	419		Cd177	17.2979	419		Hemgn	17.2742	419		Eomes	19.1039	419		Havcr2	18.6655	419		Spef2	18.5463	419
	Ccdc62	16.6934	420		4930426D05Rik	16.8529	420		Cxcr5	17.1872	420		Skap1	17.1105	420		Zbtbd6	19.09	420		Gzmk	18.6055	420		Apoc3	18.5371	420
	2010109A12Rik	16.6384	421		Cd177	16.774	421		Fam167a	17.1747	421		A430035B10Rik	16.9735	421		Slc18a2	18.991	421		Clnk	18.5783	421		Il5ra	18.5362	421
	Tnfrsf17	16.5761	422		Klre1	16.6966	422		Gm8369	17.1394	422		Ms4a2	16.966	422		Gimap7	18.9866	422		Lct	18.5403	422		Abcc2	18.4638	422
	Ms4a2	16.565	423		Ddx43	16.4838	423		Hc	16.9928	423		4930426D05Rik	16.7988	423		Nlrp12	18.7036	423		Gm5547	18.5054	423		Skap1	18.4628	423
	Spef2	16.5457	424		2010109A12Rik	16.4125	424		Khdc1b	16.9665	424		Fcer1a	16.7671	424		Gzmk	18.6224	424		Xcl1	18.4942	424		Lipn	18.401	424
	Ifng	16.5059	425		Hc	16.3036	425		Cyp3a11	16.859	425		Cd200r1	16.7263	425		Cd226	18.577	425		Pdcd1	18.385	425		Trbj2-2	18.2574	425
	Ms4a1	16.4921	426		Trat1	16.2876	426		Slc18a2	16.7481	426		Nlrc3	16.7043	426		Cr2	18.4569	426		A430088P11Rik	18.257	426		A630023P12Rik	18.2241	426
	Ambn	16.4567	427		Cd8b1	16.2119	427		Cd5	16.727	427		Atp6v0d2	16.5982	427		Ms4a4b	18.4552	427		Trdc	18.2217	427		Cdh17	18.1104	427
	Ncr1	16.4335	428		Lin28a	16.1518	428		4930426D05Rik	16.6914	428		Ptger3	16.4387	428		Clnk	18.4149	428		Fcer1a	18.1048	428		Il12b	18.0736	428
	A430108G06Rik	16.2228	429		Htra4	16.1061	429		Ncr1	16.5781	429		Cd28	16.1993	429		Spef2	18.1	429		Ldhc	17.8749	429		Klre1	18.044	429
	Gm11346	16.1226	430		Igj	16.0584	430		Ccr4	16.561	430		Il5ra	16.1918	430		Cd200r3	18.0508	430		Ptger3	17.7984	430		Pglyrp2	17.9758	430
	S1pr5	16.0323	431		Cd27	16.0493	431		Cd27	16.4746	431		Klk1b11	16.1785	431		Trav12-3	18.0455	431		Spef2	17.7073	431		Foxp3	17.9751	431
	Itk	15.9712	432		Il2ra	15.9094	432		Klrb1f	16.331	432		Ccr3	15.9307	432		Klre1	18.0153	432		Trav12-3	17.4692	432		Il2ra	17.947	432
	2010002M12Rik	15.9353	433		Itk	15.8372	433		Klra5	16.1691	433		Klra5	15.9082	433		Trdc	17.9776	433		Ms4a2	17.4628	433		Txk	17.585	433
	Igj	15.9214	434		S1pr5	15.8294	434		Trat1	16.1336	434		2010109A12Rik	15.889	434		Cxcr5	17.705	434		Il5ra	17.4147	434		Ccl12	17.4439	434
	Tbx21	15.8596	435		A630023P12Rik	15.6209	435		Trdc	15.8689	435		Fasl	15.863	435		Cd8b1	17.598	435		Nlrp12	17.1725	435		Tnfsf4	17.3661	435
	Pth	15.8064	436		Stfa3	15.6152	436		Pglyrp2	15.868	436		Ddx43	15.6256	436		Trbv14	17.5472	436		Bach2	17.1519	436		S1pr5	17.3273	436
	Klra5	15.7992	437		Trbv29	15.3725	437		Il5ra	15.7423	437		Gm11346	15.5835	437		Ms4a2	17.4751	437		Trbv14	17.0581	437		Gpr34	17.2288	437
	Cd5	15.771	438		Tnfsf11	15.311	438		S1pr5	15.5318	438		Itk	15.4355	438		Crtam	17.42	438		Slc18a2	17.0011	438		Gm5547	16.9843	438
	4930426D05Rik	15.7607	439		Tbx21	15.2308	439		Tph1	15.4649	439		Trdc	15.3894	439		Ddx43	17.3823	439		1810073O08Rik	16.9644	439		4930426D05Rik	16.8542	439
	Gm14047	15.5829	440		Pglyrp2	15.1907	440		Il5	15.3456	440		Fabp1	15.2986	440		2500002B13Rik	17.2736	440		4930426D05Rik	16.7465	440		Clnk	16.8064	440
	Cd28	15.5426	441		Bex6	15.0904	441		Fcer1a	15.2886	441		Lin28a	15.2509	441		Ccdc62	17.0571	441		A430035B10Rik	16.6191	441		Nlrc3	16.6838	441
	Art2a-ps	15.411	442		H2-Ob	15.0432	442		Itk	15.272	442		Il5	15.2294	442		Khdc1a	16.8848	442		Fasl	16.2875	442		Trbv14	16.6305	442
	Fabp1	15.3951	443		Ms4a2	15.0062	443		H2-Ob	15.2576	443		Gm14047	15.0565	443		Fasl	16.8592	443		Zfp566	16.1971	443		Cyp3a11	16.5537	443
	Bmx	15.3125	444		Slfn1	14.9762	444		Tnfsf11	15.2262	444		Pth	14.8415	444		Cxcl11	16.7575	444		Dppa3	16.1839	444		P2ry14	16.5101	444
	Cxcr6	15.248	445		Il5ra	14.92	445		Cdh17	15.2165	445		Il12b	14.7378	445		4930426D05Rik	16.7066	445		A630023P12Rik	16.1692	445		Khdc1b	16.3965	445
	Zbtbd6	15.1927	446		Mcpt2	14.9003	446		Tbx21	15.1149	446		Plac1l	14.7352	446		2010109A12Rik	16.5941	446		Ncr1	16.1337	446		Trat1	16.1421	446
	Trbv29	15.0388	447		Pth	14.8818	447		Trbv14	15.0982	447		Art2a-ps	14.7017	447		Il5ra	16.3754	447		Klre1	16.1126	447		Pth	16.0823	447
	Gimap7	14.9481	448		Trbv14	14.875	448		Mcpt2	15.0127	448		Nmrk1	14.5798	448		Tbx21	16.3019	448		Pglyrp2	15.9265	448		Kynu	16.0716	448
	Tnfsf11	14.9311	449		Fasl	14.8579	449		Gimap7	14.897	449		Pglyrp2	14.5314	449		Art2a-ps	16.2906	449		2010109A12Rik	15.9012	449		Gpr171	16.0689	449
	Il5ra	14.9089	450		Gm11346	14.8421	450		Bmx	14.5136	450		Il2ra	14.3489	450		A630023P12Rik	16.2224	450		Plac1l	15.8958	450		Cd28	16.0108	450
	Sema3d	14.7159	451		Cxcl3	14.7252	451		Fasl	14.505	451		1810073O08Rik	14.3021	451		Fabp1	15.874	451		Skap1	15.7803	451		Havcr2	15.9163	451
	Cyp3a11	14.6887	452		Cxcr6	14.7064	452		Slc15a1	14.4289	452		Mucl1	14.2112	452		Cd2	15.7984	452		Ddx43	15.691	452		Lax1	15.9083	452
	Klrc1	14.6525	453		Fabp1	14.5678	453		Ifng	14.3161	453		Ldhc	14.1794	453		Ncr1	15.7515	453		Tbx21	15.6235	453		Fabp1	15.7735	453
	Trat1	14.6287	454		Fcer1a	14.5578	454		Ms4a2	14.2039	454		Ccl12	13.9738	454		Il5	15.6366	454		Klrb1a	15.4798	454		Dppa3	15.7105	454
	Myb	14.5338	455		Ldhc	14.5163	455		Sema3d	13.9597	455		BC030307	13.8764	455		Htra4	15.5556	455		Fabp1	15.442	455		Il10	15.7056	455
	Lax1	14.4438	456		Lax1	14.3741	456		Cxcr6	13.893	456		Gpr171	13.8694	456		Plac1l	15.4039	456		Pth	15.4326	456		Klk1b11	15.5661	456
	Stfa3	14.4339	457		Il5	14.304	457		Myb	13.8496	457		Sema3d	13.7559	457		Trat1	15.3836	457		Ccdc62	15.3354	457		Il5	15.4115	457
	Khdc1a	14.3976	458		Trbv5	14.2294	458		Stfa3	13.701	458		Trat1	13.6479	458		Gm14047	15.3654	458		Il5	15.2913	458		Klra7	15.302	458
	Clec4b1	14.3253	459		Sema3d	14.2025	459		Trbv29	13.632	459		Cd200r4	13.4646	459		Pglyrp2	15.2611	459		Zbtbd6	15.0427	459		1810073O08Rik	15.0526	459
	Ldhc	14.1849	460		Plac1l	14.1143	460		Lax1	13.5667	460		Klrc1	13.3232	460		Skap1	15.2543	460		Art2a-ps	14.7228	460		Trbv29	14.9709	460
	Il5	14.126	461		Cdh17	14.0241	461		Ldhc	13.433	461		Trbv29	13.3121	461		1110032F04Rik	15.0446	461		Trat1	14.7191	461		Art2a-ps	14.8379	461
	2310005G13Rik	14.1174	462		Ifng	13.9628	462		Fabp1	13.2813	462		Tbx21	13.3073	462		Lin28a	14.9262	462		Il3	14.591	462		Gm8369	14.7538	462
	Slc18a2	14.1045	463		Mucl1	13.9444	463		Gbp8	13.2268	463		Klra7	13.3026	463		S1pr5	14.8838	463		S1pr5	14.563	463		Klra5	14.6291	463
	Olr1	13.8827	464		Bmx	13.8908	464		Plac1l	13.1916	464		Ear1	13.273	464		Hemgn	14.6808	464		Bmx	14.4504	464		Il3	14.6218	464
	Mucl1	13.8781	465		5430437J10Rik	13.6801	465		Hist1h1e	13.0887	465		Klrb1a	13.2585	465		Il10	14.6721	465		Cd200r3	14.3676	465		F9	14.4077	465
	Ear11	13.8778	466		Myb	13.6634	466		Trbv5	13.0631	466		Il21	13.1714	466		A430108G06Rik	14.5567	466		Sema3d	14.3213	466		Ifng	14.2587	466
	Cd3g	13.8753	467		Gm8369	13.4942	467		Il21	12.7806	467		Tktl1	13.1708	467		Pth	14.5368	467		Hemgn	14.2631	467		Tnfsf11	14.247	467
	Clnk	13.8466	468		Khdc1b	13.3746	468		Klrc1	12.7339	468		Lipn	13.0895	468		Spic	14.3686	468		Bex6	14.0828	468		Ddx43	14.2393	468
	Mcpt2	13.4782	469		Slc15a1	13.3237	469		Hemgn	12.7169	469		Il3	13.0637	469		Sema3d	14.2979	469		Itk	14.0667	469		Plac1l	13.9117	469
	Plac1l	13.3372	470		Il21	13.3145	470		Bex6	12.7094	470		Stfa3	13.0026	470		Il21	14.1435	470		Il21	13.968	470		Klrc1	13.8961	470
	Fcer1a	13.2863	471		Slc18a2	12.9938	471		BC030307	12.6683	471		Serpinb7	12.9932	471		Nlrc3	14.0888	471		Lin28a	13.8608	471		Mucl1	13.8541	471
	Chi3l3	13.2332	472		Tktl1	12.7531	472		Gm14047	12.5838	472		Tmem202	12.9906	472		Itk	13.9517	472		2010002M12Rik	13.5821	472		Trbv5	13.8304	472
	Gpr171	12.9182	473		Il3	12.7356	473		Gpr171	12.5536	473		Ifng	12.9795	473		Serpinb7	13.867	473		A430108G06Rik	13.5215	473		Cd3g	13.8061	473
	Il21	12.8633	474		1110032F04Rik	12.4849	474		Klrd1	12.3758	474		Siglec5	12.9672	474		Slc15a1	13.8631	474		Klra7	13.4703	474		Mmp12	13.5864	474
	Lin28a	12.769	475		BC030307	12.4803	475		Cd3g	12.2699	475		Cd27	12.8677	475		Il3	13.7047	475		Gpr34	13.2611	475		Cd226	13.5233	475
	Klrb1a	12.7388	476		Gm14047	12.3714	476		Ear11	12.2448	476		Mmp12	12.682	476		Tnfsf11	13.4851	476		Klrc1	13.2256	476		Tktl1	13.3599	476
	Tktl1	12.6797	477		Gzmc	12.3007	477		Mucl1	12.2164	477		Otop1	12.5318	477		Klrc1	13.4802	477		Ambn	13.1467	477		Cxcr6	13.3465	477
	Klra8	12.586	478		2010002M12Rik	12.2697	478		Il3	12.1747	478		Ambn	12.5139	478		Cd27	13.2067	478		Tnfsf11	13.0233	478		Gzmg	13.2215	478
	Trbv5	12.5663	479		Gpr171	12.2421	479		Cd226	12.1611	479		Gzmg	12.3343	479		Trbv5	13.2001	479		Ifng	13.0107	479		Sema3d	13.1886	479
	Dmrta1	12.4346	480		Klrc1	12.2002	480		Tktl1	12.1343	480		Il10	12.3242	480		Ambn	13.1404	480		Nlrc3	12.9857	480		Il21	13.0266	480
	Klrd1	12.3963	481		Hemgn	12.18	481		Klra7	12.1091	481		Slc15a1	12.2601	481		Tktl1	12.9934	481		Tktl1	12.9363	481		Khdc1a	12.9612	481
	Cd200r3	12.2426	482		Hist1h1e	12.1278	482		2010002M12Rik	12.0195	482		Cxcr6	12.036	482		Cxcr6	12.9412	482		Trbv5	12.8715	482		BC030307	12.946	482
	Sval1	12.1226	483		Cd200r3	12.0956	483		Cd200r3	11.8986	483		Tnfsf11	12.0127	483		Trbv29	12.9329	483		Otop1	12.8556	483		1110032F04Rik	12.8844	483
	BC030307	12.1028	484		Khdc1a	12.0486	484		Khdc1a	11.8698	484		Trbv5	11.9858	484		Gm11346	12.8142	484		Cd2	12.784	484		Cd200r3	12.7262	484
	Otop1	12.0932	485		Klrd1	12.0212	485		Lin28a	11.808	485		Gpr34	11.9844	485		Gzmg	12.506	485		Slc15a1	12.7277	485		Ambn	12.7261	485
	Gzmc	12.0664	486		Klra7	11.9602	486		Gpr174	11.8006	486		A430108G06Rik	11.65	486		Ifng	12.4983	486		Hist1h1e	12.7081	486		Il6	12.6792	486
	Hemgn	12.0262	487		Sval1	11.8566	487		1110032F04Rik	11.7121	487		2010002M12Rik	11.5386	487		Hist1h1e	12.4845	487		Cxcr6	12.6168	487		Ahrr	12.522	487
	Klra7	11.988	488		Cd3g	11.8496	488		Il6	11.5512	488		Sval1	11.4364	488		Klra7	12.4225	488		Gzmg	12.4419	488		Klra8	12.5172	488
	Klrb1b	11.9815	489		Klrb1b	11.7122	489		Sh2d1a	11.5309	489		Lax1	11.4314	489		Lax1	12.401	489		Cd27	12.4383	489		2010106E10Rik	12.4067	489
	Hist1h1e	11.9603	490		Klra8	11.6849	490		Dmrta1	11.5186	490		Htra4	11.3503	490		Otop1	12.1572	490		Lax1	12.3658	490		Htra4	12.1006	490
	Cd226	11.8841	491		Gpr174	11.6703	491		2010106E10Rik	11.4319	491		Klrb1b	11.2477	491		Gzmc	11.8614	491		Trbv29	12.1965	491		Serpinb7	12.0205	491
	Sh2d1a	11.8094	492		Cd226	11.6435	492		Klrb1b	11.4094	492		Cd200r3	11.244	492		Cd3g	11.7548	492		Gm11346	12.1171	492		Sh2d1a	11.9453	492
	Gpr174	11.7161	493		Otop1	11.5865	493		Ear1	11.3551	493		2010106E10Rik	11.1454	493		2010002M12Rik	11.6134	493		Pou2af1	12.0834	493		Slc15a1	11.8803	493
	Il3	11.5196	494		2310005G13Rik	11.1365	494		Otop1	11.234	494		1110032F04Rik	10.8436	494		Pou2af1	11.6039	494		BC030307	11.8451	494		A430108G06Rik	11.7669	494
	Bex6	11.3591	495		2010106E10Rik	11.1162	495		Gzmc	11.1903	495		1700061F12Rik	10.7084	495		BC030307	11.4539	495		Sval1	11.552	495		Klrb1b	11.7059	495
	Khdc1b	11.2789	496		Gzmg	11.0316	496		Klra8	11.1444	496		2310005G13Rik	10.3273	496		Gm8369	11.4194	496		Gzmc	11.5169	496		1700061F12Rik	11.4267	496
	Slc15a1	11.2244	497		Dmrta1	10.9405	497		Gzmg	11.0481	497		Dmrta1	10.2985	497		Klra8	11.3798	497		Klra8	11.3424	497		Sval1	11.3006	497
	1700061F12Rik	10.8261	498		Il6	10.9015	498		Serpinb7	10.9371	498		Gzmc	10.2337	498		Sval1	11.243	498		Cd3g	11.2854	498		Otop1	11.2551	498
	Gzmg	10.8045	499		Serpinb7	10.8379	499		Sval1	10.9324	499		Il6	9.9796	499		2010106E10Rik	11.0527	499		2010106E10Rik	10.8991	499		Dmrta1	11.084	499
	Gzme	10.7835	500		Sh2d1a	10.7308	500		Olr1	10.9092	500		Rgs13	9.64835	500		1700061F12Rik	10.8217	500		1700061F12Rik	10.6262	500		Gpr174	10.7604	500
	2010106E10Rik	10.7435	501		1700061F12Rik	10.5182	501		Klra2	10.6074	501		Gzme	9.55659	501		2310005G13Rik	10.6544	501		2310005G13Rik	10.4555	501		Hsf2	10.5044	501
	Rgs13	10.4165	502		Ear1	10.2084	502		2310005G13Rik	10.5559	502		BC061194	9.40762	502		Dmrta1	10.6028	502		Dmrta1	10.4082	502		Rgs13	10.493	502
	Ear1	10.2245	503		Pou2af1	10.1155	503		Rgs13	9.99599	503		Hsf2	9.35637	503		Gpr174	10.2447	503		Gzmd	10.3367	503		5430437J10Rik	10.464	503
	Serpinb7	10.201	504		Klra2	9.83364	504		Pou2af1	9.98906	504		Sh2d1a	9.25355	504		Gzmd	10.1504	504		Gzme	10.3062	504		Klra1	10.2756	504
	BC061194	10.1163	505		Rgs13	9.68964	505		1700061F12Rik	9.84762	505		Tcrg-V4	9.11382	505		Rgs13	10.0785	505		Rgs13	10.1546	505		Gzmc	10.2514	505
	Pou2af1	9.8763	506		Klra1	9.44406	506		A530021J07Rik	9.19512	506		A530021J07Rik	8.95887	506		Sh2d1a	9.74215	506		Gpr174	9.86699	506		Tcrg-V4	9.91552	506
	Klra1	9.86397	507		Gzmd	9.31388	507		Gzme	9.1655	507		Gzmd	8.84533	507		Gzme	9.62698	507		Sh2d1a	9.64433	507		Cxcl3	9.87554	507
	Gpr34	9.83277	508		Tcrg-V4	9.22331	508		Tcrg-V4	8.89497	508		Klra1	8.61099	508		Tcrg-V4	9.29285	508		Tcrg-V4	9.0954	508		Gzme	9.81846	508
	Tcrg-V4	9.3474	509		Gzme	9.16935	509		Gzmd	8.82675	509		Gpr174	8.3163	509		Klra1	9.18187	509		BC061194	9.08558	509		BC061194	9.65611	509
	A530021J07Rik	9.0853	510		A530021J07Rik	9.04606	510		BC061194	8.59203	510		Mmp13	8.26245	510		A530021J07Rik	9.09772	510		A530021J07Rik	8.99681	510		A530021J07Rik	9.29026	510
	Gzmd	8.76951	511		BC061194	8.93902	511		Klra1	8.39323	511		Cxcl3	7.81844	511		BC061194	8.93059	511		Klra1	8.60336	511		Gzmd	8.89473	511
