# Supplementary material for: Physical activity modulates mononuclear phagocytes in mammary tissue and inhibits tumor growth in mice
Source: PeerJ. 2021 Jan 19;9:e10725. doi: 10.7717/peerj.10725 (PMC7821756; doi:10.7717/peerj.10725)
Supplement: Data S3 [file peerj-09-10725-s006.xls]

## Sheet: MDSC Reference Genes
Myeloid-Derived Suppressor Cell Reference Genes - Alshetaiwi et al. (2020)
	M-MDSC GENE	Log Fold Change		G-MDSC GENE	Log Fold Change
	1600014C10Rik	1.05064		2019-03-07	0.655411
	Aif1	-0.641081		1600014C10Rik	1.94642
	Asprv1	1.05965		1700047M11Rik	-0.634928
	BC100530	2.70453		2810474O19Rik	0.766026
	BC117090	0.673604		AA467197	-0.808905
	Btg1	0.621669		AB124611	0.940907
	C5ar1	0.660878		Abracl	-0.644735
	Camp	-1.14424		Adipor1	0.812751
	Ccr1	0.96782		Adpgk	-1.12097
	Cd74	-1.89298		Adrb2	0.889455
	Cd84	0.716022		Agpat2	-0.750271
	Clec4e	0.714883		Aldh2	-0.933753
	Crip1	-0.657114		Alox5ap	0.773315
	Csf3r	0.981242		Amica1	1.22119
	Ctsd	0.904156		Ankrd33b	0.634655
	Cxcr2	1.31358		Anp32b	-0.737241
	Cyp4f18	0.72485		Anxa1	-0.617593
	Dusp1	0.680496		Anxa2	1.02761
	Gcnt2	0.709242		Anxa3	-1.25027
	Gda	0.693824		Apoe	1.05357
	Gm5483	1.91435		Aprt	-1.0737
	Grina	1.04831		Arg2	1.31499
	H2-Aa	-1.70819		Arhgdib	-0.633875
	H2-Ab1	-1.87009		Asprv1	1.86122
	H2-DMa	-0.728393		Atg3	0.87847
	H2-K1	-0.723398		Atp11b	0.728262
	Hba-a1	1.17936		Atp6v1g1	0.872437
	Hbb-bs	1.49133		BC100530	2.82847
	Hdc	0.667851		BC117090	1.30647
	Hist1h2bc	0.593016		Bin2	0.627766
	Hp	0.905214		Bloc1s2	0.616632
	Hspa1a	-0.94063		Bst1	0.640315
	Ifitm1	3.28775		Btg1	1.98547
	Ifitm2	0.956434		Btg2	0.93152
	Igfbp6	1.189		C3	-0.897687
	Il1b	1.82528		C5ar1	1.10144
	Junb	0.728648		Calm2	0.923654
	Lrg1	1.46066		Camp	-3.41639
	Ltf	-0.752808		Capg	-1.04925
	Map1lc3b	0.713613		Carhsp1	0.656422
	Msrb1	0.656106		Casp4	0.755906
	Mxd1	0.599425		Cbr3	0.672665
	Ngp	-0.631236		Ccl6	2.43104
	Prok2	1.21655		Ccr1	1.45852
	Retnlg	1.35031		Ccrl2	0.723979
	S100a11	0.782674		Cd14	0.911116
	Saa3	1.05079		Cd177	-1.40281
	Selplg	0.623789		Cd244	0.684912
	Sepw1	-0.634397		Cd300a	0.620483
	Socs3	1.06099		Cd300ld	1.05311
	Srgn	0.633528		Cd300lf	0.646977
	Steap4	0.591463		Cd33	0.775845
	Stfa2	1.52822		Cd3d	-0.987363
	Stfa2l1	1.85982		Cd44	0.605953
	Stfa3	1.17899		Cd53	0.778681
	Tspo	0.855497		Cd63	-0.69794
	Wfdc17	2.2121		Cd84	1.33126
				Cdk2ap2	0.816414
				Cdkn2d	0.731044
				Cebpb	1.7508
				Cebpe	-1.59646
				Chil1	0.594645
				Chil3	-2.51377
				Ckap4	-1.00325
				Clec12a	-0.678201
				Clec4a2	-0.678193
				Clec4d	1.5132
				Clec4e	1.3958
				Clic1	0.661321
				Cmtm6	0.600384
				Cox7c	-0.655124
				Cpne3	-0.99002
				Csf2rb	0.616923
				Csf3r	1.78186
				Ctsa	0.775778
				Ctsd	1.37283
				Cxcl2	1.29965
				Cxcr2	1.75271
				Cybb	-1.97499
				Cyp4f18	1.61099
				Cytip	0.810028
				Dazap2	0.695186
				Dck	0.71126
				Ddx5	0.804897
				Dstn	-0.820813
				Dusp1	2.23557
				Ear2	-0.615466
				Edem2	0.716047
				Eif4ebp1	1.17459
				Emb	1.03094
				Emilin2	1.26287
				Emp3	-0.900175
				Ethe1	-0.665165
				Fabp5	1.51632
				Fam132a	-0.661675
				Fam32a	0.890902
				Fbxl5	0.910072
				Fcgr3	0.97527
				Fcnb	-0.649554
				Fgl2	1.26931
				Flna	-0.706717
				Fos	1.31156
				Fth1	1.33477
				Ftl1	0.771875
				Fxyd5	1.77782
				Fyb	0.72697
				Gadd45a	0.609148
				Gbp2	0.613969
				Gca	-0.685908
				Gcnt2	1.31948
				Gda	0.89138
				Gdpd3	1.07412
				Glipr1	0.772878
				Glipr2	0.756688
				Glrx	0.666472
				Gm10116	0.679644
				Gm10260	-0.634283
				Gm2a	1.32821
				Gm5150	1.83036
				Gm5483	2.64821
				Gm7676	0.999037
				Gm8797	0.916034
				Gng12	0.636164
				Gngt2	0.605382
				Golim4	-0.666549
				Gpcpd1	1.19201
				Grina	1.5833
				Gsr	0.923296
				H2afz	-0.678246
				H2-D1	0.610486
				H2-K1	-0.590186
				Hba-a1	0.973453
				Hbb-bs	1.15639
				Hdc	0.872593
				Hist1h2al	0.644583
				Hist1h2bc	1.18152
				Hmgn2	-0.875612
				Hmox1	0.725724
				Hp	0.790993
				Hsp90ab1	-0.642914
				Ier2	0.71837
				Ier3	0.780067
				Ier5	1.42766
				Ifi27l2a	1.46482
				Ifitm1	4.67691
				Ifitm2	2.29508
				Ifitm3	0.739097
				Ifngr1	1.05377
				Igfbp6	1.84714
				Ikbkap	0.694712
				Il13ra1	1.12507
				Il1b	3.27403
				Il1f9	1.00652
				Il1r2	0.669539
				Il4ra	1.02186
				Irf1	0.610914
				Isg15	0.642428
				Itgam	-0.589258
				Junb	2.25849
				Jund	1.44215
				Kctd12	0.590128
				Klf2	1.05057
				Klf3	0.588679
				Lamtor4	-0.810721
				Lcn2	-1.46507
				Lcp1	0.657433
				Lilr4b	0.723272
				Lilrb4a	0.790717
				Lims1	-0.978413
				Litaf	1.03982
				Lmnb1	1.22182
				Lpcat2	0.6637
				Lrg1	1.42403
				Lrmp	-0.860017
				Lsp1	0.934147
				Lta4h	-0.821282
				Ltb	0.603755
				Ltf	-2.87409
				Ly6c2	-1.16199
				Ly6e	1.37774
				Lyn	0.851228
				Lyz1	-0.606155
				Lyz2	-1.65745
				Malat1	0.926326
				Map1lc3b	1.49171
				Marcks	1.4014
				Mcl1	0.90277
				Metrnl	0.839115
				Mgst2	-0.64536
				Mif	0.649486
				Mpc2	-0.979823
				Msn	0.593741
				Msrb1	1.16392
				Mtus1	0.836857
				Mxd1	0.674095
				Myd88	1.07786
				Myeov2	-0.677352
				Ncf1	-0.85045
				Ndufa1	-0.621125
				Neat1	0.594411
				Nfil3	0.689766
				Ngp	-2.70334
				Npl	1.27994
				Oasl2	0.956891
				Oaz2	0.603214
				Orm1	-0.957444
				Osm	0.820723
				Pi16	0.639597
				Picalm	0.896707
				Pim1	1.25975
				Pla2g7	1.82102
				Plbd1	-1.0319
				Plek	0.718537
				Pnpla2	0.745965
				Pnrc1	0.663946
				Ppia	-0.996984
				Ppt1	0.822926
				Prdx5	-0.777918
				Prdx6	-0.67513
				Prok2	2.3152
				Prr13	0.668456
				Prr5l	0.697122
				Ptpn1	0.881076
				Rara	0.689967
				Rassf5	0.63011
				Retnlg	1.01619
				Rgs2	1.20415
				Rgs3	0.982627
				Rhov	0.751424
				Rnasel	0.606685
				Rnd1	0.857353
				Rnf149	1.26686
				Rpl31	-0.644264
				Rpl32	-0.646839
				Rps17	-0.646856
				Rps18	-0.655545
				Rps28	-0.668897
				Rps8	-0.688418
				Rps9	0.785373
				Rsrp1	0.733959
				Rtfdc1	0.613269
				Rtp4	1.0865
				Rufy4	0.595992
				S100a11	0.831999
				S100a6	1.24082
				Samhd1	0.698991
				Sat1	1.06921
				Scp2	-0.877666
				Sdcbp	0.895454
				Sell	0.749028
				Selplg	1.8881
				Sema4a	0.732815
				Sephs2	1.24895
				Serp1	0.716673
				Serpinb1a	-1.13153
				Setd8	-0.635359
				Sfxn5	0.733265
				Shisa5	0.996684
				Siglece	0.764359
				Sirpb1a	0.830199
				Sirpb1b	1.31459
				Sirpb1c	1.50454
				Skap2	0.696238
				Slc16a3	0.767668
				Slc28a2	0.596626
				Slc2a6	0.79818
				Slc40a1	0.991456
				Slfn1	0.86157
				Slfn2	0.749147
				Smim14	-0.773122
				Smox	0.69773
				Smpdl3a	0.707934
				Snap23	1.12234
				Socs3	2.16744
				Spi1	0.926082
				Srgn	2.66941
				Srsf3	-0.626252
				St3gal4	0.792664
				St3gal5	-1.04708
				Steap4	1.49566
				Stfa2	2.47054
				Stfa2l1	2.57205
				Stfa3	1.56403
				Stk17b	1.01014
				Stk39	-0.714311
				Supt4a	0.759674
				Syf2	0.636636
				Syne1	-0.970383
				Tacstd2	0.89345
				Taldo1	0.8838
				Tarm1	0.778202
				Tbc1d14	0.643198
				Tbc1d15	0.589269
				Tctex1d2	0.586327
				Tecr	-0.928604
				Tgfbi	1.29896
				Thbs1	-1.03895
				Tkt	-0.860349
				Tmed3	-0.697168
				Tmem14c	0.60693
				Tmem216	-0.62105
				Tmpo	0.620133
				Tmsb10	-0.617589
				Tnfaip2	0.725121
				Tnfaip8l2	0.697476
				Tnfrsf1a	0.682247
				Tnfsf14	0.64494
				Tonsl	0.612682
				Tpd52	1.66665
				Tpm4	0.646259
				Trem1	0.59526
				Trim30a	0.692541
				Trim30b	0.758787
				Trp53inp2	-0.789547
				Tsc22d3	1.02047
				Tspan13	1.68736
				Tspo	1.62142
				Txn1	0.67393
				Txndc17	-0.65912
				Txnip	1.15127
				Tyrobp	0.677355
				Ubald2	0.641854
				Ubb	1.15718
				Ubc	0.801144
				Ube2b	0.707223
				Ube2h	0.644681
				Upp1	1.27711
				Uqcrb	-0.63495
				Wfdc17	5.42791
				Xist	-0.717815
				Xpo6	0.701427
				Ypel3	1.08001
				Zfand5	0.857657
				Zfp36	0.904902
				Zfp36l2	1.03723
				Zmpste24	-0.753903
				Zyx	0.866714
