# Supplementary material for: Physical activity modulates mononuclear phagocytes in mammary tissue and inhibits tumor growth in mice
Source: PeerJ. 2021 Jan 19;9:e10725. doi: 10.7717/peerj.10725 (PMC7821756; doi:10.7717/peerj.10725)
Supplement: Data S4 [file peerj-09-10725-s007.xls]

## Sheet: Inflammation Resolution Genes
Inflammation Resolution Reference Genes - Kong et al., 2020
	GENE	Log Fold Change
	1110002b05rik	0.813817
	1300014i06rik	0.83284
	2610312b22rik	1.09884
	4930403o06rik	1.16332
	5330440m15rik	0.861377
	9130017a15rik	0.80925
	a630002k24	1.01193
	acta1	2.13598
	adss	0.949024
	ahcyl1	0.855309
	arhgap30	0.940529
	atp2a1	1.96434
	atp5a1	0.823892
	bb114266	0.860284
	calr	1.45638
	ccl3	0.962534
	cd69	1.13547
	chi3l1	1.10688
	ckm	0.939033
	ctss	0.958025
	cxcr4	0.859235
	d10ucla1	1.14658
	dazap2	0.909303
	dusp1	2.03404
	eef2	1.18266
	egr1	1.60022
	eif2s3y	1.0003
	eif4b	0.823024
	fli1	1.363
	fosb	1.97068
	gbp4	0.860489
	gpiap1	0.898396
	gpr174	0.879404
	h3f3b	0.819199
	hist1h1c	1.24149
	hspd1	0.897964
	junb	1.1338
	jund1	1.05812
	khsrp	1.05442
	laptm5	3.58152
	lmo4	1.36712
	loc667250	0.95018
	malt1	0.839868
	myd116	1.30766
	myl1	1.04219
	pdcd4	1.09843
	polh	0.839274
	ptma	1.48431
	pvalb	1.83258
	rad23b	0.904774
	rgs1	1.01293
	rhob	0.90532
	rsrc2	0.939658
	senp7	0.920654
	setd2	0.904221
	srp54	0.827066
	tax1bp1	0.830829
	tnnc2	1.37928
	tnnt3	0.97055
	ttc14	0.935803
	ttn	0.837909
	uchl3	0.832615
	zfml	0.844378
	zfp457	1.04558
