# Supplementary material for: Physical activity modulates mononuclear phagocytes in mammary tissue and inhibits tumor growth in mice
Source: PeerJ. 2021 Jan 19;9:e10725. doi: 10.7717/peerj.10725 (PMC7821756; doi:10.7717/peerj.10725)
Supplement: Data S5 [file peerj-09-10725-s008.xls]

## Sheet: Macrophage Lactate Timer Genes
Macrophage Lactate Timer Genes - Zhang et al., 2019
	GENE	Log Fold Change
	1700003E16Rik	1.50595
	4930455G09Rik	1.39819
	9130230L23Rik	2.85322
	A330074K22Rik	2.69768
	Abca8b	1.68716
	Acp5	3.24717
	Acpp	3.35936
	Acta2	1.14179
	Acvrl1	1.3377
	Adamts4	1.1299
	Adamtsl4	1.45818
	Adgb	2.27227
	Adm	3.07949
	Adora2a	6.19435
	Adora3	1.95581
	Agpat9	1.82173
	Aifm2	1.12657
	Ambp	3.27134
	Antxr1	3.95217
	Aoah	1.55092
	Aplp1	1.14767
	Arg1	8.56142
	Arg2	3.95212
	Arhgef19	1.67801
	Arhgef37	2.36267
	Atf3	1.30952
	Batf3	1.41155
	Bcar1	3.00761
	Bst1	4.55986
	Bvht	1.67608
	Bzrap1	2.97793
	Cacna1d	1.58075
	Camkk1	3.97333
	Car5b	1.16419
	Casp12	1.04739
	Cav1	3.76682
	Ccl22	5.46049
	Ccr7	4.57373
	Cd300lf	1.57643
	Ceacam18	3.94976
	Cebpb	3.01332
	Celsr3	1.13296
	Chchd10	1.25343
	Clmp	2.16128
	Col27a1	1.18892
	Cp	5.86046
	Creb5	1.03626
	Csf2	1.4849
	Csf3	5.20601
	Cxcl3	9.38285
	Cybb	1.61066
	Cyfip1	1.11206
	Dach1	2.11175
	Dagla	1.06719
	Deb1	1.19658
	Dennd3	1.8348
	Dio2	3.31459
	Dll1	1.12457
	Dmwd	2.19045
	Dnah2	3.57927
	Dram1	1.59407
	Dst	1.37646
	Dusp8	1.3501
	E230025N22Rik	2.18246
	Edem2	1.15441
	Egln3	2.06973
	Ehd2	3.34237
	Elovl7	1.78659
	Eno2	2.07633
	Epha2	2.48138
	Ercc8	1.02614
	F10	3.97403
	Fabp4	2.14503
	Fcrlb	2.10976
	Fgr	2.54698
	Fhad1	1.18956
	Fignl2	1.05351
	Flrt2	1.78119
	Fosl1	3.51367
	Fscn1	2.35087
	Fzd1	1.01506
	Gadd45b	1.09882
	Gem	1.6335
	Gipr	8.17409
	Glrx	3.17781
	Gm561	1.19858
	Gm8909	1.58175
	Gmppb	1.49471
	Gng4	1.10175
	Gpc1	1.97553
	Gpr18	4.45227
	Gpr68	2.10095
	Gprc5b	2.56683
	Gsap	1.5917
	Gstm2	1.37482
	Gstp1	1.08733
	Gstt1	2.3906
	H2-T23	1.71793
	Has1	2.99175
	Hbegf	3.31765
	Hdc	1.33236
	Hdhd3	1.21208
	Hp	7.72477
	Hsd11b1	5.31379
	Hspb1	4.54268
	Htra1	3.35337
	Htra4	1.18398
	Ifitm1	4.15489
	Ifnb1	4.32621
	Igfbp6	2.59447
	Igfbp7	5.80144
	Il12b	5.1732
	Il18	1.07933
	Il1b	6.24351
	Il1r1	4.23543
	Il1rl2	1.8863
	Il21r	1.29287
	Il27	2.90608
	Il2ra	1.02105
	Il4ra	1.50489
	Inca1	1.47588
	Insl6	1.87421
	Itgal	2.0561
	Itgb8	4.32526
	Jam2	2.38807
	Kdm6b	1.05259
	Lancl3	2.10491
	Layn	1.62528
	Lilr4b	1.32145
	LOC100038947	3.22846
	Ly75	3.61511
	Lyz1	1.02542
	Maff	3.3337
	Map6	1.89554
	Marco	5.23397
	Mmp10	2.36071
	Mmp8	2.02314
	Mmp9	4.09496
	Mreg	4.72131
	Ms4a4a	2.59729
	Ms4a6d	2.1189
	Msantd3	2.75115
	Mt2	1.14671
	Nat14	1.26705
	Neat1	1.43109
	Nol3	1.39892
	Nrg4	2.41319
	Nxn	1.59266
	Oit3	1.51437
	Olfm1	1.0661
	Olfml2b	1.54925
	Olr1	1.52945
	Ovol1	2.66915
	P2ry2	1.8269
	Pabpc1l	1.08901
	Pdia5	1.11136
	Pfn2	1.966
	Pid1	1.63472
	Pim1	2.07539
	Pla1a	4.02263
	Plk3	2.46431
	Plppr2	1.29801
	Ppa1	1.41919
	Ppbp	6.04096
	Praf2	1.25007
	Prss36	1.21763
	Psma6	1.5875
	Psmb8	1.08788
	Ptprm	3.1256
	Ptprn	1.97633
	Rab33a	1.60217
	Rbpms	2.1419
	Rffl	1.04797
	Rgcc	3.10601
	Rgs16	1.98064
	Rhoc	1.13117
	Rims3	1.85674
	Rnase10	5.23968
	Rnd1	2.51398
	Rtn4r	5.82979
	Runx3	2.17218
	S100a11	1.19545
	S100a8	2.13032
	Saa3	12.4129
	Samsn1	1.63146
	Sdc1	1.68738
	Sdhb	1.01523
	Selp	1.86367
	Serf1	1.78185
	Serpinb2	8.59606
	Serpine1	5.28765
	Sirpb1a	2.74572
	Slamf1	3.66057
	Slamf9	1.28608
	Slc11a2	1.71131
	Slc13a3	1.24784
	Slc25a35	1.06798
	Slc6a12	2.77008
	Slc7a8	1.15338
	Snrnp27	1.15189
	Sod2	3.06168
	Sox5	2.80078
	Spaca6	2.00609
	Spsb1	2.53344
	Spsb4	2.67656
	Ssr2	1.02088
	Susd2	6.6306
	Synpo	2.5663
	Tal2	1.04732
	Tgds	1.08008
	Tgm1	3.10358
	Tmeff1	2.73191
	Tmem119	2.70231
	Tmem202	1.63415
	Tmem38b	2.06725
	Tmem50b	1.10611
	Tnfrsf12a	2.04222
	Tppp3	2.65092
	Traf1	2.99741
	Trem1	2.00902
	Trem3	4.23552
	Tspan3	1.2999
	Tspo	2.10069
	Ttc26	1.08405
	Tubb3	2.88153
	Tubb4a	1.56515
	Ubxn11	1.30557
	Urah	5.49236
	Vcam1	1.91281
	Vgf	3.62655
	Vnn3	1.89332
	Wfdc18	3.37594
	Wfdc21	6.90607
	Wnt6	1.59668
	Zfp36	1.57264
	Zfp503	1.47589
	Zfp821	1.34429
